# Supplementary material for: Systematic review of antitumour efficacy and mechanism of metformin activity in prostate cancer models
Source: BJUI Compass. 2022 Sep 30;4(1):44–58. doi: 10.1002/bco2.187 (PMC9766874; doi:10.1002/bco2.187)
Supplement: Supplementary file 3 — Table S5. Supporting Information [file BCO2-4-44-s001.xlsx]

## Sheet: In vitro (n=31)
No.	Author	Title	Year	Objective	Sample no.	Sample type	Dosage/concentration	Outcome	Technique	Reduction in Cell proliferation - androgen dependent PCa cell line	Reduction in Cell proliferation - androgen independent PCa	Reduction in cell proliferation - non PCa cell lines	Apoptosis in androgen dependent cell line	Apoptosis in androgen independent cell line	Apoptosis in other cell line	Reduction in Cellular migration and invasion (as compared to control) - androgen dependent	Reduction in Cellular migration and invasion (as compared to control) - androgen independent	Reduction in Cellular migration and invasion (as compared to control) - non PCa cell	Cell cycle arrest	Protein expression regulated directly by metformin	Comment
1	Caraci et al	Effects of phenformin on the proliferation of human tumor cell lines	2003	Investigate the possible mechanisms involved in the antitumoral effects of phenformin	-	In vitro - Human AR positive, androgen dependent PCa cells: LNCaP cells - Human Neuroblastoma cell line: SH-SY5Y	Phenformin: 50-500 uM Metformin: Dose not given	Phenformin is capable of inhibiting tumor cell proliferation in a concentration dependent manner. This effect was not dependent on the reduction of hyperglycemia and inhibition of proliferation was accompanied by apoptotic cell death. The inhibitory effect on proliferation was seen with a range of phenformin dosage that resemble those obtained in diabetic patient’s plasma when drug was administer…	Cell viability: MTT assay Apoptosis induction: cytofluorometric analysis. Expression of p21: flow cytometry and western blot	-	-	-	-	-	-	-	-	-	-	-	Category 3 article
2	Sahra et al.	The antidiabetic drug metformin exerts an antitumoral effect in vitro and in vivo through a decrease of cyclin D1 level	2008	Investigated the effect of metformin on PCa cell growth in vitro and in vivo.	20 mice (5 mice per group)	In vitro - Human AR positive androgen dependen PCa cell: LNCaP - Human AR negative, androgen independent PCa cell: DU145, PC-3 - Human Normal prostate epithelial cell: P69 In Vivo - 5 week old female nude mice inoculated with LNCaP cells on both flanks	In vitro: - Metformin: 1 or 5mM - AICAR: 5mM In vivo: - Metformin injected i.p 1-3 mg per day from day 8-33. PBS injected ip as control - Metformin added into drinking water at 200 ug/ml from day 11- 41. Water as control	Metformin inhibited prostate cancer (PCa) cell proliferation with a 50% reduction of cell viability, but a modest effect on normal prostate epithelial cell. Metformin did not induce apoptosis, but it blocked cell cycle in G0/G1. This was associated with an inhibition of cyclin D1 expression and pRb phosphorylation independently of AMPK. Oral and intraperitoneal inject with metformin result in 50%…	In vitro - Cell viability: MTT assay - Apoptosis induction: cytofluorometric analysis. - Apoptosis: Caspase 3 assay and annexin V. - Cell cycle: flow cytometry. - Cyclin D1 expression and pRb expression: Western blot, and real time quantitative PCR of E2F1 and cyclin D1 mRNA - Cell transfection: siRNA against AMPK using lipofectamine 2000. In vivo - Tumor size measured weekly for 5 weeks. - Tumor…	5mM metformin for 24 hr, % of control reduction - 52% LNCAP,	5mM metformin for 24 hr % of control reduction - 54% in DU145 - 38% in PC3,	5mM metformin for 24 hr % of control reduction - 20% in P69.	5mM metf for 24 hr - Nil effect in LNCaP,	5mM metf for 24 hr - Nil effect in DU145 and PC-3.	-	-	-	-	In proliferating LNCaP cells following 5mM metformin treatment: - no. of cells accumulating in G0/G1 increased. - Baseline: 68% - 80% in 24 hr: 12% increase - 92% in 72 hr : 24% increase - reduction of cells in S and G2/M phase - Baseline S phase: 20% - 24 hr S phase: 10.8%: 9.2 reduction - 72 hr S phase: 3.8%: 16.2% reduction - Baseline G2/M: 8% - 24 hr G2/M: 5.8%: 2.2% reduction - 72 hr G2/M: 2…	In proliferating LNCaP cells with 5mM metformin - Reduction in cyclin D1 following treatment at 8, 24, and 48 hrs - increased pAMPK expression over time	Category 1 article
3	Zakikhani et al	The Effects of Adiponectin and Metformin on Prostate and Colon Neoplasia Involve Activation of AMP-Activated Protein Kinase	2008	Investigating the effect of metformin and adiponectin in PCa.	-	In vitro study - Human AR negative, androgen independent PCa cell: PC3 - Human Colorectal adenocarcinoma: HT-29 - Human cervical adenocarcinoma: HeLa S3	Adiponectin: 0-1000 ng/ml Metformin: 0,2.5,5,10,20 mM	Adiponectin and metformin inhibits growth of PC-3 and HT-29 cells. Adiponectin activates AMPK in colon (HT-29) and prostate (PC-3) cancer cells. AMPK activation is associated with reduction in activation of mammalian target of rapamycin. Growth inhibition exerted by adiponectin and metformin was reduced when pAMPK levels was reduced by small interfering RNA(siRNA) transfection indicating that AMP…	Cell proliferation: Alamar blue Protein expression of AMPK,pAMPK,p-p70s6K, p-mTOR,mTOR, p70S5k, beta-actin: Western blot Knockdown of AMPK: siRNA-AMPK alpha 1 Evaluation of protein synthesis by adiponectin and metformin: [35S] methionine metabolic labelling	-	PC-3 cells after 24 hr exposure to metformin - 2.5 mM: ~30% - 5 mM: ~ 30% - 10mM: ~ 50% - 20mM: ~ 65% - dose dependent inhibition	-	-	-	-	-	-	-	-	PC-3 cells treated with 0, 5, 10, 20 mM metf for 72 hrs - Increased pAMPK expression - Reduction in p-p70s5k1 expression - Changes in expression is dose dependent.	Category 1 article
4	Sahra et al.	Metformin, Independent of AMPK, Induces mTOR Inhibition and Cell-Cycle Arrest through REDD1	2011	Investigating the molecular mechanisms behind metformin’s anti proliferative effect	-	In vitro - Human AR positive, androgen dependent PCa cell: LNCaP (wild type P53) - Human AR negative, androgen indpendent PCa cell: DU145 (P53 mutated), PC3 (null p53)	Metformin: 5 or 10 mmol/L	Antiproliferative action of metformin is not mediated by AMPK, rather REDD1 is a negative regulator of mTOR, capable of regulating metformin’s anti-proliferative effect. Metformin increases REDD1 expression in a p53 dependent manner where REDD1 expression increases in LNCaP cells, but remained unchanged in cells lacking a functional p53. REDD1 is required for metformin’s induced cell cycle arrest.	REDD1 mRNA expression: real time quantitative PCR and western blot Cell proliferation: Bromodeoxyuridine (BrdUrd) incorporation assay Cell cycle analysis: flow cytometry Transfection: siRNA against REDD1, p53, 𝛼1 and 𝛼2 AMPK, TSC2 using Lipofectamine RNAi max.	Metformin at 5mmol/L for 48 hr, % of control reduction - LNCaP: 52%	Metformin at 5mmol/L for 48 hr, % of control reduction - DU145: 26% - PC3: 22%	-	-	-	-	-	-	-	LNCaP treated with 5mmol/L metf for 24 hrs - Increased no. of cells in G0-G1 phase: 68% baseline to 81.3% after 24 hr: 13.3% increase - Reduced no. of cells in S phase: 18.01% baseline to 8.15% after 24 hr: reduction of9.86% - Reduced no. of cells in G2-M phase: 10.39% to 9.27% after 24 hr: reduction of 1.12%	REDD1 expression following 5mmol/L metformin treatment - increased in LNCaP (Wild Type p53) - unchanged in DU145 (Mutated p53) - unchanged in PC3 (No p53) pAMPK expression following 5 mmol/L metformin treatment - slightly increased in LNCaP, - greatly increased inDU145 and PC3. p-p70s6k1 expression following 5 mmol/L metformin - moderately reduced in LNCaP, - greatly reduced in DU145 and PC3	Category 2 article
5	Akinyeke et al.	Metformin targets c-MYC oncogene to prevent prostate cancer	2013	Investigates the effect of metformin on c-MYC expression and PCa progression	20 mice (10 per group)	In vitro - Human AR positive, androgen dependent PCa cell: LNCaP - Human AR positive, androgen independent PCa cell: C4-2B - Human AR negative,androgen independent PCa cell: PC-3 - Human Normal prostate epithelial cell: RWPE-1. - Mouse PCa cell: Myc-CaP In vivo - 4-5 weeks old Hi-Myc mice that overexpresses c-myc in response to androgen. Mice develops prostate intraepithelial neoplasia as early a…	In vitro: Metformin: 2mM In vivo: - Metformin administered at 200mg/kg/day for 4 weeks in drinking water	In Hi-Myc mice that has a tendency of developing murine prostate neoplasia, metformin slows the development of prostate intraepithelial neoplasia (PIN) and PCa lesion. Metformin also reduces c-myc protein levels, a key oncogene responsible for prostate epihelial cell transformation and tumor growth, in vitro and in vivo.In addition, metformin inhibits PCa cell proliferation through inducing cell …	In vitro - Cell proliferation: alamar blue - Cell cycle:flow cytometry - Apoptosis: Annexin V and flow cytometry - Protein expression of c-myc, cyclinD1, CDK4, AR, p21, p27, p53, actin in cell lines: western blot In vivo - PIN detection: staining of paraffin embedded mice prostate tissue with hematoxylin and eosin, magnified at 10x and 40x. - Protein expression (c-myc, ki-67, AR) in mice: immuohi…	-	2.5mmol/L metf for 48 hrs. Results reported as % reduction following treatment - C4-2b: ~30% 5mmol/L metf for 48 hrs - C4-2b: ~40% dose dependent inhibition	2.5mmol/L metf for 48 hrs. Results reported as % reduction following treatment: - RWPE-1: Ns - Myc-CaP: ~ 40% 5mmol/L metf for 48 hrs - Myc-CaP: ~40% - RWPE-1: Ns	-	C4-2b treated with PBS or 2mM metf 48 hr - % of Annexin V+ increased from ~ 1.1% (Veh) to ~2.8% (metf)	-	-	-	-	C4-2b treated with 2mM metf for 24 hrs - % of cell in G1: increased from 40.9% (veh) to 57% (met) - % of cell in S: reduced from 11% to 8.15% - % of cell in G2/M: reduced from 30.9% to 23.7%	2mM metf or vehicle (PBS) treatment for 24 hr - reduced expression of c-Myc in C4-2b, PC-3 and LNCaP, Myc-CaP - increased expression of p-c-myc in Myc-CaP - Cyclin D1 reduced in C4-2b and Myc-CaP - CDK4 reduced while p21 and p27 levels increased in Myc-CaP. - Bak (pro-apoptotic protein) expression increased in C4-2b and Myc-Cap 0, 1 or 5 mM metf in Myc-CaP for 24 hrs - Bcl-2(anti-apoptotic) reduc…	Category 1 article
6	Fendt et al.	Metformin Decreases Glucose Oxidation and Increases the Dependency of Prostate Cancer Cells on Reductive Glutamine Metabolism	2013	Investigates the effect of metformin on prostate cancer cell and tumor metabolism	7 mice - 4 treated, - 3 untreated	In vitro - Human AR positive androgen dependent PCa cell: LNCaP, - Human AR negative, androgen independent: PC-3, DU145 In vivo mice study - Transgenetic adenocarcinoma of mouse prostate (TRAMP) mice	In vitro: - Metformin: 0, 0.5, 1.0, 2.5 mmol/L - Rotenone (complex 1 inhibitor): 0,10, 20, 50 ng/ml In vivo: 3 consecutive intraperitoneal injection of metformin at 500mg/kg (metformin dissolved in PBS) or vehicle which was PBS (with a 24 hr interval).	Metformin reduces glucose oxidation and increases dependency on reductive glutamine metabolism in both PCa cell lines and in prostate cancer mice model. In the presence of metformin, inhibiting glutamine anaplerosis decreases proliferatoin, while increasing glutamine metabolism reverses the proliferative defect induced by metformin. Thus, targeting glutamine metabolism combined with metformin may…	In vitro: - Glucose uptake and lactate secretion rate: High performance liquid chromatography - Growth rates determined via hemocytometer - Glucose oxidation and reductive glutamine metabolism: incorporation of labelled carbon from C13 glucose and C13 glutamine into alpha ketoglutarate detected via mass spectrometry - Metabolite analysis following metformin treatment: 6890N FX system with 5975B I…	Cell proliferation reported as 1/h reduction 1mmol/L metf - LNCaP: ~0.01 2.5mmol/L metf - LNCaP: ~0.017 Dose dependent inhibition	Cell proliferation reported as 1/h reduction 1mmol/L metf - PC3: ~0.006 - DU145: ~0.005 2.5mmol/L - PC3:~0.007 - DU145: ~0.006 Dose dependent inhibition	-	-	-	-	-	-	-	-	-	Category 1 article
7	Moiseeva et al.	Metformin inhibits the senescence-associated secretory phenotype by interfering with IKK/ NF-𝜅B activation	2013	Investigating the effect of metformin on suppression of inflammatory cytokine production by senescent cells.	-	In vitro - Human AR negative, androgen independent PCa: PC-3 cell - Normal lung human diploied fibroblast: IMR90 - Murine macrophage cell line: RAW264.7	Metformin: 5 mM	Metformin inhibits expression of multiple genes coding for inflammatory cytokines produced during cellular senescence.Senscence cells are capable of secreting large amount of inflammatory cytokine that promotes chronic inflammation which has been associated with cancer. Specifically, bioinformatic analysis of genes affected by metformin suggests that metformin inhibits the activity of transcripti…	Senescence protocol: normal lung human diploid fibrolast IMR90 infected with retrovirus expressing RASV12. Cells expressing RASV12 arrested their growth and sensced 4 days after. Conditioned medium from senescent cells was filtered and used to treat PC3 cells. RNA analysis: real time quantitative PCR Protein expression of AMPK, pERK1/2, H-Ras, IKK𝛼/β, p-Ser 176/180 IKK𝛼/β, p38MAPK, tubulin: Weste…	-	-	-	-	-	-	-	-	-	-	Reduced phosphorylation of IKKa/B in Ras senscent cells Nil effect in activation of p38 MAP kinase in RAS expressing cells. Reduced expression of LPS stimulated phosphorylation of IkB in RAW 264.7 cells following metformin treatment at 1,2, and 5mM.	Category 1 article
8	Chou et al.	AMPK Reverses the Mesenchymal Phenotype of Cancer Cells by Targeting the Akt–MDM2–Foxo3a Signaling Axis	2014	Investigated the effect of metformin on epithelial mesenchymal transition	18 mice divided into 3 groups (n=6)	In vitro - Human AR positive, androgen dependent PCa cell: LNCaP - Human AR negative, androgen indepdent PCa cell: PC-3, DU145 - Human breast cancer cell: MCF-7, MDA-MB-468, MDA-MB- 231 - Mouse breast cancer cell: 4T1 In vivo: - 5-7 weeks old female BALB/c mice injected with 2.5 x 104 4T1 cells into right inguinal mammary fat pad.	In vitro: Metformin: 0,5,10mmol/L AICAR: 0,0.5,1 mmol/L OSU-53 : 0,0.25,5,7.5,10 umol/L) In vivo: - OSU-53: 50 or 100mg/kg per day via oral gavage once daily for 3 weeks.	AMPK activation was able to suppress epithelial mesenchymal transition (EMT) via modulating the Akt-MDM2-Foxo3 signalling axis. Exposure of prostate and breast cancer cells to metforin, AICAR and OSU-53, a novel allosteric AMPK activator reverses their mesenchymal phenotype. This is dependent on AMPK activation, as AMPK silencing abolishes the reversal of mesenchymal phenotype.Foxo3a activation p…	In vitro - Cell viability: MTT - Protein analysis of AMPK,pAMPK, pACC, ACC, p-AKT, Foxo3a, E cadherin, Claudin-1, Vimentin, YB-1, Snail, Twist, beta-actin in cell lines: western blot - Transfection of plasmid encoding constitutively active Akt, MDM2, HA-ubiquitin and Foxo3a shRNA: Amaxa nucleofection system - mRNA expression of Foxo3a, E-cadherin, Vimentin, YB-1, SNAIL, Claudin-1, beta-actin: RT …	OSU-53 used for cell viability assay	OSU-53 used for cell viability assay	OSU-53 used for cell viability assay	-	-	-	OSU-53 used on migration	OSU-53 used on migration	OSU-53 used on migration	-	PC-3 cells treated with 5, 10 mM of metformin - increased pAMPK expression - increased p-ACC expression - increased Foxo3a - increased E-Cadherin - reduced Vimentin - reduced YB-1 - reduced Snail	Category 1 article
9	Demir et al.	Metformin anti-tumor effect via disruption of the MID1 translational regulator complex and AR downregulation in prostate cancer cells	2014	Investigating the effect of metformin on AR signalling	-	In vitro - Human AR positive, androgen dependent PCa cell: LNCaP, VCaP, DUCAP - Human AR negative, androgen independent PCa cell: PC-3, DU145 - Castration resistant PCa: LNCaP-abl - Benign prostatic epithelial cell: RWPE-1 and EP-156 T	Metformin: 0.1, 0.5, 1, 5mM Compound C (AMPK inhibitor): 1, 5 uM AICAR (AMPK activator)	Metformin inhibits cellular proliferation in both AR positive and negative cell line, however the effect is more pronounced in the former. In AR positive cell lines, metformin disrupts the association of AR mRNA with MID1 complex thus resulting in the release of associated AR mRNA and subsequent downregulation of AR protein levels. siRNA knockdown of MID1 complex inhibits proliferation of AR posi…	Cell viability: Cell counting system Protein analysis for AMPK, pAMPK, MID1, 𝛼4, N-flag, PP2A, GAPDH, AR: western blot Cell migration: Boyden chamber assay Transfection of Flag-tagged MID1 cDNA: pCMV vector Knockdown of 𝛼4, MID1: siRNA transfection Protein - protein and protein-mRNA interaction: co-immunoprecipitation followed by western, PCR or qPCR.	Results reported as % reduction following treatment 1mM metf for 96 hrs - VCaP: ~20% - LNCaP: ~50% - DuCaP: ~50% 5mM metf for 96 hrs - VCaP: ~40% - LNCaP: ~ 70% - DuCaP: ~80% dose dependent inhibition	Results reported as % reduction following treatment 1mM metf for 96 hrs - PC-3: ~40% - Du-145: ~50% 5mM metf for 96 hrs - DU-145: ~80% - PC-3: ~60% dose dependent inhibition	Results reported as % reduction following treatment 1 mM metf for 96 hrs - EP-156T: ~35% - RWPE-1: ns 5mM metf for 96 hrs - EP-156T: ~45% - RWPE-1: ~ 60% dose dependent inhibition	-	-	-	72 hrs exposure to 1mM or 5 mM metformin. % reduction of migrated cells following treatment - LNCaP 1mM: ~90% reduction - LNCaP 5mM: ~>95%	72 hrs exposure to 1mM or 5 mM metformin. % reduction of migrated cells following treatment - PC3 1mM: ~ 55% - PC-3 5mM: ~80%	-	-	Treated PCa cells with 0, 1, 5 mM metformin FOR 96 HRS - reduced AR expression in DuCaP, LNCaP and VCaP that is dose dependent. - reduced AR expression in LNCaP-abl that is dose dependent. LNCaP- abl represents castration resistant PCa phenotype	Category 1 article
10	Lee et al.	SMILE upregulated by metformin inhibits the function of androgen receptor in prostate cancer cells	2014	Investigating the effect of metformin on AR function.	-	In vitro - Human AR positive androgen dependent PCa cell : LNCaP - Human AR positive androgen independent PCa cell: C4-2 - Human AR negative, androgen independent PCa cell: PPC-1 - Human embryonic kidney cell: HEK293	Metformin: 1,2,5,10 mM	Metformin inhibits androgen dependent cell proliferation and expression of AR target genes by inhibiting AR function in LNCaP and C4-2 cells. This could be possibly via metformin's upregulation of small heterodimer partner-interacting leucine zipper (SMILE), a coregulator of nuclear receptors that suppresses the transctivation of AR. Knockdown of SMILE expression using shRNA aborogates metformin …	Cell growth: MTS assay Evaluation of SMILE as an inhibitor on AR: reporter assays PSA and NKX3.1 expression: northern blot analysis and qRT-PCR. Protein expression of AR, PSA, AMPK, pAMPK, Lamin B, tubulin, Actin, GFP: western blot Physical interaction between SMILE and AR: coimmunoprecipititon Protein region responsible for AR and SMILE interaction: GST pull down Competition between SMILE and SR…	Results reported as % reduction following treatment Exposure to 0,2,5,10 mM of metf for 4-6 days without DHT exposure - LNCaP 2,5 mM cell growth reduction: ns - LNCaP 10mM: ~20% Exposure to 0,2,5,10 mM metformin for 4-6 days following DHT exposure - LNCaP 2mM: ~40% - LNCaP 5mM: ~ 60% - dose dependent inhibition	Results reported as % reduction following treatment Exposure to 0,2,5,10 mM of metf for 4-6 days without DHT exposure - C4-2 2mM: ~40% - C4-2 5mM: ~50% - C4-2 10mM: ~70% - PPC1: ns for all conc Exposure to 0,2,5,10 mM metformin for 4-6 days following DHT exposure - C4-2 2 mM: ~50% - PPC1 2mM~10 - C4-2 5mM: ~85% - PPC1 5mM: ~ 30% - dose dependent inhibition	-	-	-	-	-	-	-	-	Metf treatment at 1,2,5, 10 mM + DHT exposure - reduced expression in AR and PSA in LNCaP and C4-2, that is dose dependent - increased pAMPK expression in LNCaP that is dose dependent. Metformin treatment at 0, 0.5, 2, 5 mM for 3 hrs in LNCaP and PPC-1, and 24 hrs in C4-2 - increased SMILE expression that is dose dependent in LNCaP and C4-2 - nil change in SMILE expression in PPC-1.	Category 2 article
11	Malaguarnera et al.	Metformin Inhibits Androgen-Induced IGF-IR Up- Regulation in Prostate Cancer Cells by Disrupting Membrane-Initiated Androgen Signaling	2014	Investigating metformin effect on IGF1R signalling.	-	In vitro - Human AR positive androgen dependent PCa cell : LNCaP - Human embryonic kidney cell: HEK293	Metformin: 10mM. Synthetic androgen R1881 (10nM)	Androgen increases IGF-1R via inducing CRE (cAMP response element) binding protein (CREB) activation and CREB dependent IGF1R gene transcription through membrane initiated effect. In LNCaP cells, metformin inhibits androgen induced CRE activity and IGF-1R gene transcription. CRE activity requires the formation of CREB CREB binding protein CREB regulated transcription coactivator 2 (CRTC2) complex…	Protein expression of IGF-1R, AR, p53, c-src, CREB,AKT,pAKT,pERK,ERK,p-p70s6k1, p70s6k1, CRTC2, REDD1: western blot IGF1R promoter activation evaluation: luciferase reporter assay. Metformin's effect on cellular compartmentalization of CRTC2: Immunofluorescence and confocal microscopy Cellular invasion: boyden's chamber technique Soft agar colony formation assay: Colonies stained and photographed…	In response to presence of IGF1, cells (LNCaP) that were exposed to R1881 had higher proliferation than cells non-exposed to R1881. - metformin (10mM) reduced cell proliferation in cells exposed to R1881 and IGF1 from 215 􏰅 +/- 2% to 118 +/- 􏰅5%)	-	-	-	-	-	In response to presence of IGF1, cells (LNCaP) that were exposed to R1881 had higher migration than cells non-exposed to R1881. - metformin (10mM) reduced cell invasion in cells exposed to R1881 and IGF1 from 225 􏰅 +/- 5% to 120 +/- 􏰅3%)	-	-	Cell (LNCaP) cycle progression following IGF1 and androgen exposure was inhibited by metformin (10mM) - No. of cells in S + G2/M decreased from 135 􏰅 +/- 4% to 100 􏰅 +/- 3%.	Metf (10mM) inhibited R1881-mediated IGF1R upregulation at 35 and 48 hrs in LNCaP cells. - inhibitory effect can be seen at 1mM-3mM but most pronounced at 10mM. R1881 increased p-p70S6k1 expression, while metformin reduces p-p70s6k1 dose dependently and this is associated with inhibition of IGF1R upregulation in LNCaP. metformin at 10mM reduces pAKT expression, formation of AR/c-SRC complex and b…	Category 1 article
12	Shen et al.	The Interplay of AMP-Activated Protein Kinase and Androgen Receptor in Prostate Cancer Cells	2014	Investigating the interaction of AMPK and AR signalling pathways	-	In vitro - Human AR positive, androgen dependent PCa cell: LNCap - Human AR positive, androgen independent PCa cell: C4-2B - Human AR negative,androgen independent PCa cell: PC-3	Metformin: 5,10, 20 or 30mM. Bicalutamide: 20 or 50uM.	AR signalling is vital in the progression of PCa, and downregulation of AR induces apoptosis of PCa cells. This study showed that metformin activates AMP-activated protein kinase (AMPK) resulting in the downregulation of AR protein level through suppresion of AR mRNA and promotion of AR protein degradation. Thus AMPK activation is upstream of AR downregulation. Using an anti-androgen or siRNA aga…	Cell growth: MTT Transfection: AR DNA transfection using Lipofectamine LTX, AR siRNA transfection using RNAiFect. Apoptosis: Caspase 3 activity assay Protein expression of actin, AR, poly (ADP-ribose) polymerase (PARP)-1, actin, AMPK, pAMPK, pACC, pRaptor: western blot AR mRNA levels evaluated: RNA isolation reverse transcription quantitative real time PCR	Results reported as % reduction following treatment Exposed to 5, 10, 20 or 30mM metf for 48 hrs - 5mM LNCaP: ~30% - 10 mM LNCaP: ~40% - 20mM LNCaP: ~55% - 30mM LNCaP: ~70% - dose dependent inhibition Exposed to 5, 10, 20 or 30mM metf for 24 hrs with 20uM or 50 uM bicalutamide - LNCaP 5mM (metf): ~30% - LNCaP 5mM (metf) + bic (20uM): ~50% - LNCaP 5mM (metf) + bic (50uM): ~70%	Results reported as % reduction following treatment Exposed to 5, 10, 20 or 30mM metf for 48 hrs - 5mM C4-2B: ~20% - 10mM C4-2B: ~40% - 20 mM C4-2B: ~65% - 30 mM C4-2B: ~80% - dose dependent inhibition Exposed to 5, 10, 20 or 30mM metf for 24 hrs with 20uM or 50 uM bicalutamide - C4-2B 5mM (metf): ~20% - C4-2B 5mM (metf) + bic (20uM): ~40% - C4-2B 5mM (metf) + bic (50uM): ~60%	-	Induction of apoptosis following reduction in AR expression after 30mM metformin was given to treat LNCaP. Caspase 3 activity - LNCaP increased from 100% at 0 hr to ~ 580% at 24 hr	Induction of apoptosis following reduction in AR expression after 30mM metformin was given to treat C4-2B. Caspase 3 activity - C4-2B increased from 100% till ~1100%	-	-	-	-	-	LNCaP or C4-2B exposed to 30mM metf for 2, 4, 8, 12, 16 and 24 hr - Increased pAMPK expression at 2 hrs in both cell lines , - AR level reduced in time dependent manner in both cell lines - Increased PARP cleavage (apoptotic indicator) after 24 hrs in both cell lines. Bicalutamide (20uM) + metformin (30mM) in LNCaP for 2,4,8, 12, or 24 hrs - Combination treatment induced earlier AMPK activation a…	Category 1 article
13	Wang et al.	Increased FoxM1 expression is a target for metformin in the suppression of EMT in prostate cancer	2014	Investigating the role of FoxM1 in EMT, and if metformin suppresses EMT through FoxM1.	101 human PCa specimens 49 benign prostatic hyperplasia (BPH) specimens	In vitro - Human AR positive, androgen dependent PCa cell: LNCaP - Human AR negative, androgen indepdent PCa cell: PC-3, DU145, PC-3M In vivo - Human PCa tissue samples and benign prostate hyperplasia specimens	Metformin: 20mM	Transcription factor, Forkhead box M1 promotes epithelial mesenchymal transition (EMT) in breast cancer. Here, we found that FoxM1 expression level were higher in human PCa tissues (66.1%) as compared to BPH tissues (28.2%) (p<0.05). In PCa cell lines, metformin inhibits cellular growth and the expression of FoxM1.Transforming growth factor (TGF)-B1 was added to PCa cells to induce EMT, and the t…	In vitro - Cellular proliferaton: MTS assay - Cellular migration: Wound healing assay followed by microscopy, Transwell assay - Protein expression of E-cadherin, vimentin, FoxMI, Slug, pAMPK: Western blot - FoxMI transfection: FoxM1 shRNA plasmid. - mRNA expression of E-cadherin, vimentin, Slug: RNA isolation, reverse transcription, quantitative PCR In vivo - Expression of FoxM1 in human samples:…	20mM treatment with metformin. Results reported as OD value across 7 days - LNCaP: Reduction of 1 OD value between control and metformin at day 7	20mM treatment with metformin. Results reported as OD value across 7 days - DU145: reduction of 0.8 OD value between control and metformin at day 7	-	-	-	-	FOXm1 role in cell migration was evaluated not metformin using FOxM1 shRNA transfection in DU145 cells - wound disappeared after 24 hrs in ctr, while healing ability of FOXM1 shRNA transfected cells were poor.	FOXm1 role in cell migration was evaluated not metformin using FOxM1 shRNA transfection in DU145 cells - wound disappeared after 24 hrs in ctr, while healing ability of FOXM1 shRNA transfected cells were poor.	FOXm1 role in cell migration was evaluated not metformin using FOxM1 shRNA transfection in DU145 cells - wound disappeared after 24 hrs in ctr, while healing ability of FOXM1 shRNA transfected cells were poor.	-	FOXM1 expression - expressed in PCa cell line (PC-3, PC-3M, Du-145 and LNCaP). Du145 cells treated with metformin (20m) for 0, 12, 24, 36 hrs - FOXM1 reduced over time - pAMPK increased over time, Du145 cells treated with increasing concentration of metf 0,5, 10, 20, 25mM - dose dependent reduction in FOXM1 expression with increasing concentration of metformin.	Category 1 article
14	Zhang et al.	Metformin inhibits epithelial–mesenchymal transition in prostate cancer cells: Involvement of the tumor suppressor miR30a and its target gene SOX4	2014	Investigating the effect of metformin on EMT, and the possible microRNA (miRNA) mechanism	84 PCa patient	In vitro - Human AR positive, androgen dependent PCa cell: VCaP cells - Human AR negative, androgen independent PCa cell: : PC-3 cells - Human Normal prostate epithelial cell line: RWPE - Human embryonic kidney cell: HEK293T In vivo - Prostate specimens from radical prostatectomy of Pca patients	Metformin: 1, 5,10, or 50mM	Cancer metastasis were shown to be partly regulated by MiRNA. Metformin inhibits cellular proliferation of Vcap and PC-3 cells, inducing G0/G1 cell cyle arrest, inhibiting invasive and migratory capacity of VcaP cells. In addition, metformin possibly inhibitsTGF-B induced EMT in Vcap cells as evident by inhibition of the increase in mesenchymal markers (N-cadherin, Vimentin) and the decrease in E…	In vitro: - Cellular proliferation: MTS assay - Cellular migration: wound healing assay - Cellular invasive capacity: invasion chambers - Cell cyle arrest: flow cytometry - Amplification of SOX 4: amplified in HEK293T - Cell transfection of miR30a mimic, miR30a inhibitor: lipofectamine 2000 - E-cadherin, N-cadherin, Vimentin, beta-catenin mRNA levels in cell lines: qRT-PCR - protein expression SO…	Metformin at 0, 1, 5, 10 and 50mM for 72 hrs. Results reported as % difference between control and treated at 72 hrs - VCaP 1mM : ns - VCaP 5mM: ~300% - VCaP 10mM: ~380% - VCaP 50mM: ~400% - dose dependent inhibition	Metformin at 0, 1, 5, 10 and 50mM for 72 hrs. Results reported as % difference between control and treated at 72 hrs - PC-3 1mM : ns - PC-3 5mM: ~250% - PC-3 10mM: ~320% - PC-3 50mM: ~380% - dose dependent inhibition	Metformin at 0, 1, 5, 10 and 50mM for 72 hrs. Results reported as % difference between control and treated at 72 hrs - RWPE 5mM: ~ns	-	-	-	VCaP treated with 5 mM metformin for 48 hr - reduced migratory capability. - reduced invasive capacity by 125 cells.	-	-	VCaP cells treated with 5mM metformin for 48 hrs - G1 phase arrest (77.2% treated vs 54.1% untreated) : increase in 23.1% - reduction in % of cells in S (6.7% treated vs 13.8% untreated) - reduction of 7.1% - reduction in % of cells in G2/M phase (16.1% treated vs 32.1% untreated) - reduction in 16%	TGF-B induced VCaP cells treated with metformin (5mM or 10mM) for 24 hrs - increased B-catenin, and E cadherin that is dose dependent - Reduced vimentin and N-cadherin expression	Category 1 article
15	Dirat et al.	Inhibition of the GTPase Rac1 Mediates the Antimigratory Effects of Metformin in Prostate Cancer Cells	2015	Investigating the effect of metformin on cellular motility and metastasis	6-8 mice/ group 4 groups	In vitro -Human AR negative, androgen independent PCa cell: PC-3, DU145 In vivo - orthotopic surgical implantation of PC3-green fluorescent protein PCa cells into nude mice. - 1 x 106 cells/20uL injected into dorsal lobe of prostate	In vitro - Metformin: 5mmol/L In Vivo - 100mg/kg/day metformin 5 weeks in drinking water - 100mg/kg/day metformin in final 2 weeks - weekly intraperitoneal injection docetaxel 20mg/kg for final 2 weeks	This study show that metformin reduces metastasis to solid organs in orthotopic metastatic prostate cancer (PCa) cell model in nude mice. In PC3 and DU145 PCa cells, metformin interferes with cellular motility and induces reorganization of cell cytoskeleton. GTPase Rac1 is a known master regulator of cytoskeleton reorganization and cellular migraiton. Metformin inhibits Rac1 GTPase activity via i…	In vitro - Overexpression of P-Rex and Rac-1: cells transfected with HA_P-rex1-expressing vector, or Rac1-mutant expression vectors: RacQ61L and RacV12 expression vector using lipofectamine2000. - Cellular migration: boyden chamber assay, spheroid migration assay in 3 dimensional matrigel matrices, video microscopy. - Reorganizaiton of actin cytoskeleton: immunofluorescence and fluorescence micro…	-	-	-	-	-	-	-	PC3 and DU145 cells treated with 5mmol/L metformin for 4 hrs - PC3 cells: ~50% reduction in migration - DU145: ~40% reduction in migration PC3 and DU145 5mmol/L metformin for 24 hrs. - PC3: ~50% reduction in invasion - DU145: ~20% reduction in invasion	-	-	DU145 and PC3 treated with 5mmol/L metf for 4 hrs - reduction in Rac1GTP expression.	Category 1 article
16	Ge et al.	Metformin represses cancer cells via alternate pathways in N-cadherin expressing vs. N-cadherin deficient cells	2015	Investigating the different molecular mechanism in which metformin inhibits N cadherin expressing cancer cells versus N cadherin deficient cancer cells.	35 mice - tumor xenograft study: 3 groups of 5 - PC3 and LNCaP xenografts: 4 groups of 5 49 human PCa samples	In vitro - N-cadherin expressing: PC-3, - N-cadherin deficient: LNCaP, - Breast cancer cell: MCF-7 - Bladder cancer cell: T24 - Kidney cancer cell: 786-O In Vivo - Tumor xenograft studies: 2 x 106 PC-3 cells injected into both flanks of nude mice. - PC3/met/Shcontrol, PC3/met/shN-cad, LNCaP/shAMPK, LNCaP/shcontrol xenografts: 1 x 107 cells injected subcubcutaneously into 2 site per mouse (female …	In vitro -Metformin: 1 or 5 mM In Vivo tumour xenograft: -i.p doxorubicin every 5 days x 5 cycles with 4mg/kg - p.o metformin: 200ug/ml in drinking water - untreated In vivo LNCaP/shAMPK, LNCaP/shcontrol , PC3/met/shcontrol, PC3/met/shN-Cad xenograft: injected with PBS or p.o metformin 200ug/ml in drinking water	Metformin display an anti-tumorigenic effect via inhibiting N-cadherin, independent of AMPK, in wild type N-cadherin cells. Ectopic expression of N-cadherin results in development of metformin resistance cancer cells, while inhibition of N-cadherin increases cell's sensitivity to metformin. In addition, NF-kappaB is a downstream molecule of N-cadherin. Metformin modulates NF-kappa B signalling th…	In vitro - Cell viability: MTT - Protein expression of N-cadherin, TWIST1: Nuclear extraction, Western blot, immunofluorescence staining. - Apoptosis: TUNEL assay, Annexin V and flow cytometry for quantification of apoptotic cells. -Transfection of wild type N-cadherin, TWIST1, AMPKa1 or p65 expression vector to establish stable PC3/N-cad, PC3/TWIST1, PC3/p65 and LNCaP/N-cad cell respectively: Fu…	-	Results reported as % reduction following treatment PC3, 786-O and T24 treated with 1mM or 5mM of metformin for 48 hrs - 1mM PC3: 20% - 5mM PC3: 60-70% - dose dependent inhibition	Results reported as % reduction following treatment 786-O and T24 treated with 1mM or 5mM of metformin for 48 hrs - PCa viability results similar to T24 and 786-O	-	Increased cell death following treatment of metformin (5mM) for 48 hrs in PC3 - raw data not written in text, Tunel Assay and annexin V data shown as figure	Increased cell death following treatment of metformin (5mM) for 48 hrs in T24 cells. - raw data not written in text, Tunel Assay and annexin V data shown as figure	-	-	-	-	5mM metformin treatment for 48 hrs in PC3, LNCaP, T24, and 786-O - reduced N-cadherin expression - did not alter E-cadherin expression - LNCaP doesnot express N-cadherin, while PC3 expresses N-cadherin 5mM metformin treatment for 48 hrs in PC3 and T24. - reduced p65 and downstream molecules (c-FLIP and FBXL10) - upregulation of c-Fos LNCaP treated with metformin (5mM) - no detectable expression o…	Category 1 article
17	Giannoni et al.	Targeting stromal-induced pyruvate kinase M2 nuclear translocation impairs OXPHOS and prostate cancer metastatic spread	2015	Investigating metformin's role in cancer metabolism and EMT	5 groups of 6 mice 29 human prostate cancer or lymph node tissues	In vitro - Human AR negative, androgen independent PCa cell: PC-3, DU145 - Human prostate fibroblast (HPF) and cancer associated fibrbolast (CAF) derived from surgical explants from patients In Vivo - 6-8 week old Male SCID-bg/bg mice - Mice injected in lateral tail vein with 1 x 106 PC3 that was previously conditioned ex vivo with CAFs	In vitro: - Metformin: 5mM - DASA-58 (synthetically reactivate PKM2): 40 uM In vivo: - Metformin: 5mM - DASA-58: 40uM	Cancer associated fibroblast (CAFs) plays a vital role in cancer progression. CAF induces epithelial mesenchymal transition (EMT) and metabolically reprograms PCa cell towards oxidative phosphorylation (OXPHOS), thereby facilitating tumor growth and metastasis. We discovered a novel role for pyruvate kinase M2 (PKM2), an established effector of warburg-like glycolytic behavior, in OXPHOS metaboli…	In vitro - Transfection with redox insensitive SRC mutants (Src c245 A and C487A) using lipofectamine - Silencing with siRNA using lipofectamine 2000 - Detection of protein redox state: BIAM labeling - Pyruvate kinase activity: double reactions kinetic assay - Intracellular production of H2O2: fluorimetric analysis - Cellular invasion: boyden invasion assay - miRNA analysis: quantitative reverse …	-	-	-	-	-	-	-	PC3 cultured with CM from HPF or CAF for 48 hrs with or without 5mM metformin - CAF metf: reduction of no. invading cells by ~150cells as compared to CAF ctr - ns for HPF metf VS HPF ctr	-	-	-	Category 1 article
18	Kato et al.	Metformin inhibits the proliferation of human prostate cancer PC-3 cells via the downregulation of insulin-like growth factor 1 receptor	2015	Investigating the effect of metformin on IGF-1R signaling	5 male mice/per group. 4 groups	In vitro - Human AR positive, androgen dependent PCa cell: LNCaP - Human AR negative, androgen independent PCa cell: PC-3 - Castration resistant, androgen independent prostate cancer: LNCaP-LA In vivo - 4 week old male BALB/c/nu mice - 3 x 106 PC-3 cells injected subcutaneously into right flank of mice.	In vitro - Metformin: 0.1,0.5,1,5,10mM In Vivo - Metformin: i.p of 50mg/kg/day,or 100mg/kg/day, or 250mg/kg/day, or PBS for four weeks. Unsure what is the solvent for metformin	The various anti-tumor mechanism of metformin include: activation of AMP-activated protein kinase/mTOR pathway, and direct inhibition of insulin/insulin-like growth factor (IGF) mediated cell proliferation. In this study, we found that metformin inhibits PC-3 cell proliferation, mgiraiton and invasion. Following 48 hr of metformin treatment, IGF-1R mRNA expression and IGF-1R protein expression de…	In vitro - Cell viability: MTS assay - Cellular invasion: matrigel invasion chamber plates - Migration assay: migration distance determined via photographs taken at 0 and 24 hr - Quantification of IGF1R and beta-actin mRNA:: RT-PCR - Protein level of IGF-1R, pAKT, AKT,pERK 1/2, ERK1/2. beta actin: western blot - Knockdown of IGF1R: siRNA - Apoptosis analysis: APO-DORECT kit In vivo - Tumor size m…	LNCaP exposed to 0, 0.1, 0.5, 1, 5, 10 mM metf for 48 hrs. Number of viable cells reported as MTS ratio - dose dependent inhibition on cell viability in all cell lines. - 5mM metf LNCaP:~0.25 reduction	PC-3 and LNCaP-LA exposed to 0, 0.1, 0.5, 1, 5, 10 mM metf for 48 hrs. Number of viable cells reported as MTS ratio - dose dependent inhibition on cell viability in all cell lines. - 5mM metf PC3: ~0.25 reduction - 5mM LNCaP-LA: ~0.15 reduction	-	-	PC-3 apoptosis not detected following 72 hrs treatment with 10mM metformin (data not shown) in paper.	-	-	Migration ratio after PC-3 cells treated with 0,1,5, or 10mM metformin - 1mM: ns - 5mM: ~0.5 reduction - 10mM: ~0.6 reduction. Invasion ratio after PC-3 treated with 0,1, or 10mM metf - 1mM: ns - 10mM: 0.4 reduction	-	-	PC-3 cells, LNCaP and LNCaP-LA treated with metformin - 1mM PC3: ns change in IGF-1Rb/b-actin - 10mM PC3: reduced IGF1-Rb/b-actin by ~0.4 - 5mM LNCaP: reduced IGF1-Rb/b- actin by ~0.6 - 10mM LNCaP-LA: reduced IGF1-Rb/b-actin by ~0.6 PC-3 cells treated with IGF1 and metformin (10mM) - IGF1 increases phosphorylation of ERK as evident form increased pERK. Metformin inhibits IGF induced ERK phosphory…	Category 1 article
19	Loubiere et al.	Metformin-induced energy deficiency leads to the inhibition of lipogenesis in prostate cancer cells	2015	Investigating the role of metformin in lipid metabolism in PCa.	-	In vitro - Human AR positive, androgen dependent PCa cell: LNCaP - Human AR negative, androgen indepdent PCa cell: PC-3, DU145	Metformin: 5mM R1881 (synthetic androgen): 1,10 nM	Deregulation of lipid metabolism is one of the hallmarks of cancer cells, and elevated lipogenesis is seen in PCa. Metformin inhibits lipogenesis in various prostate cancer (PCa) cell lines. In LNCaP, cells this was associated with reduction in lipogenic proteins: acetyl-CoA carboxylase (ACC), fatty acid synthase (FASN), and sterol regulatory element binding protein-1c (SREBP1c), however there wa…	Transfection: adenoviral construct of transcriptionally active SREBP-1c Protein expression of ACC, p-ACC, FASN, HSP90, a-tubulin: western blot Quantification of lipogenesis: measurement of incorporation [3H] acetate into lipids. Malonyl-CoA quantification: ebnzyme linked immunosorbent assay NADPH quantification: commercial kit from AAT bioquest Measurement of ATP concentration: commercial kit fro…	-	-	-	-	-	-	-	-	-	-	LNCaP and DU145 treated with 5mM metformin for 24 hrs - increased p-ACC in LNCaP - reduced SREBP1c and FASN in LNCaP - increased p-ACC in DU145. - ns change in FASN, SREBP1c in DU145.	Category 1 article
20	Wang et al.	Metformin Represses Androgen-Dependent and Androgen-Independent Prostate Cancers by Targeting Androgen Receptor	2015	Investigating the mechanism of metformin in Prostate cancer specifically if the effect is AR-dependent	-	In vitro - Human AR positive, androgen dependent PCa cell: LNCaP - Human AR positive androgen independent PCa: 22RV1	Metformin: 2mM, 10mM. Bicalutamide:5 uM DHT: 10nM	Metformin decreased cellular viability and increases apoptosis for both androgen dependent an independent prostate cancer cell line. These effect were additive when LNCaP cells were treated with metformin and bicalutamide. Metformin reduces full-length AR protein in LNCaP and CWR22RV1 cells, and reduces the truncated AR(AR-v7) in CWR22Rv1, which is constitutively active. In both cell lines, metfo…	Full length AR mRNA and AR-V7 mRNA: quantitative real time PCR Protein expression for AR, Bcl-2, Cyclin D1, and B actin: western blot Protein stability assay: proteasome inhibitor MG132(2uM) used. Apoptosis assay: Annexin V Cell viability assay: MTT Assessment of metformin's effect on AR recruitment to PSA promoter region: chromatin immunoprecipitation (ChIP) assay	LNCaP cells treated with 10nM DHT followed by metformin (2mM) or bicalutamide (5uM) or both added for 1,3,5 or 7 days. Results reported as OD490. - Met: ~0.75 reduction in OD490 as compared to control at day 7 - Bic:~0.75 reduction in OD490 as compared to control at day 7 - Combi: ~0.9 reduction in OD490	CWR22Rv1 treated with met (2mM) or bic (5 uM) or both for 1,3,5, or 7 days - Bic: ns change - Met: ~0.25 reduction in OD490 as compared to control at day 7 - combi: ~0.3 reduction in OD490 as compared to control at day 7	-	-	CWR22Rv1 treated with 10mM metf for 48 hrs - apoptosis increased by ~60% as compared to control.	-	-	-	-	-	CWR22Rv1 treated with metformin (10mM) or bicalutamide (10uM) or both for 48 hrs - Reduced Bcl-2 expression and Cyclin D1 with metformin treatment. - Bicalutamide has no effect on Bcl-2 and cyclin D1 expression. LNCaP treated with DHT (10nM) and 0,1,5,10 or 20mM metf - increased expression of AR upon DHT exposure - metformin inhibits DHT induced AR upregulation dose dependently CWR22v1 cells trea…	Category 2 article
21	Chen et al.	Metformin inhibits prostate cancer cell proliferation, migration, and tumor growth through upregulation of PEDF expression.	2016	Investigating the mechanism of metformin's anti-tumour effect if it is via the upregulation of pigment epithelium-derived factor (PEDF)	3 groups of 5 mice.	In vitro - Human AR positive, androgen dependent PCa cell: LNCaP - Human AR negative, androgen independent PCa cell: PC-3 In vivo - 7 x 106 PC3 cells implanted subcutaneously into right flank of 4 week old male BALB/c athymic nude mice.	In vitro - Metformin: 0.625, 2.5, 10mM In vivo - i.p injection once daily of metformin at a dose of 125mg/kg or 250mg/kg for 20 days. Metformin dissolved in saline - ctrl: physiological saline solution	Metformin reduces prostate cancer cell proliferation and colony formation in a dose-and time-dependent manner. In addition, it inhibits cellular migration, invasion and promotes apoptosis in LNCaP and PC3 cells. Metformin also inhibit PC3 tumour growth in mice model. Reduction in PEDF expression in PCa has been associated with poor prognosis, and PEDF has been recognized as a major anti-metastati…	In vitro: - Cell proliferation: Cell counter Kit -8. - Colony formation assay: colonies stained with crystal violet and counted - Cell cycle and apoptosis evaluation: flow cytometry and annexin V - Cellular migration: wound healing assay and boyden chamber assay. - SERPINF1(encodes PEDF) and GAPDH mRNA in cells: real time quantitative PCR. - Protein expression of GAPDH, PEDF in PCa cell lines: we…	Results reported as % reduction following treatment LNCaP treated with metformin (0, 0.625, 2.5 and 10mM) for 24,48 and 72 hrs. 72 hrs results : - LNCaP 2.5 mM: ~50% - dose dependent inhibition on cell viability	Results reported as % reduction following treatment PC3 cells treated with metformin (0, 0.625, 2.5 and 10mM) for 24,48 and 72 hrs. 72 hrs results : - PC3 2.5mM: ~75% - dose dependent inhibition on cell viability	-	LNCaP treated with metformin at 0,0.625, 2.5 and 10mM for 24 hr. % increase in apoptosis as compared to control: - LNCaP 0.625 mM: ~5% - LNCaP 2.5mM: ~7.5% - LNCaP 10mM: ~10%	PC3 treated with metformin at 0,0.625, 2.5 and 10mM for 24 hr. % increase in apoptosis as compared to control: - PC3: 0.625mM: ns - PC3 2.5mM: ~4% - PC3 10mM: ~7%	-	LNCaP treated with metformin at 0,0.625, 2.5 and 10mM for 48 hr. %Reduction in relative migration at - LNCaP 0.625mM:~ 50% - LNCaP 2.5mM: ~70% - LNCaP 10mM: ~85% % reduction in invasiveness - LNCaP 0.625 mM: ~25% - LNCaP 2.5 mM: ~55% - LNCaP 10mM: >90%	PC3 treated with metformin at 0,0.625, 2.5 and 10mM for 48 hr. %Reduction in relative migration: - PC3 0.625mM: ns - PC3 2.5 mM: ~40% - PC3 10mM: ~50% % reduction in invasiveness - PC3 0.625 mM: ~30% - PC3 2.5mM: ~70% - PC3 10mM: ~90%	-	metformin (0.625, 2.5, 10mM ) exposure for 24 hrs, did not alter cell cycle progression for PC3 and LNCaP. (Fig S1 of paper)	LNCaP and PC3 treated with Met for 24 hr at 0, 0.625, 2.5, 10 mM - increased expression of PEDF that is dose dependent.	Category 3 article - findings not incorporated in molecular pathway chart
22	Chien et al.	Growth Modulation of Diabetic Factors and Antidiabetic Drugs on Prostate Cancer Cell Lines	2016	Investigating the effects of diabetus mellitus factors (glucose, insulin, IGF-1) and anti-diabetic drugs on prostate cancer.	Human prostate tissue array.	In vitro - Human AR positive, androgen dependent PCa cell: LNCaP - Human AR positive androgen independent PCa: 22RV1 - Human AR negative, androgen independent PCa cell: PC-3, DU145	Insulin: 10, 50, 100nM IGF-1: 10, 50, 100ng/ml Glucose: 1,5,10mM Metformin: 1,2,5,10mM Glybenclamide, acarbose, pioglitazone, repaglinide: 001, 0.1, 1, 10uM.	Diabetes mellitus (DM) factors such as insulin, IGF-1 and glucose do not affect viability of AR positive PCa cell line, however they do increase proliferation in androgen independent PCa cell lines. On PCa tissue array, expression of total AR and nuclear IGF-1R was higher in PCa tissue than in normal prostate glands. LNCaP cells treated with insulin and IGF-1 had reduced expression of insulin rec…	In vitro - Protein expression of AR, IRb, IGF-1Rb, b-actin: western blot - Cell viability: MTT In Vivo - Protein expression of AR, IR, IGF-1R: immunohistochemistry	Results reported as % reduction following treatment LNCaP cells treated with 0,1,2,5,10 mM metf for 48 hrs. At 5 mM: - LNCaP: ~30%	Results reported as % reduction following treatment 22RV1, DU145 and PC3 cells treated with 0,1,2,5,10 mM metf for 48 hrs. At 5 mM: - 22RV1: nil effect - DU145 PC3: increase in viability	-	-	-	-	-	-	-	-	Effect of metformin on PCa cell protein expression not tested. Rather effect of IGF-1, glucose, insulin on protein expression tested	Category 1 article
23	Galdieri et al.	Activation of AMP-activated Protein Kinase by Metformin Induces Protein Acetylation in Prostate and Ovarian Cancer cells	2016	Investigating the effect of metformin in altering metabolism and histone acetylation in prostate and ovarian cancer cells.	-	In vitro - Human AR negative, androgen independent PCa cell: PC-3, - Human cervical cancer: HeLa S3 - Human ovarian cancer: OVCAR3	Metformin: 1mM AICAR: 3mM	AMP-activated protein kinase (AMPK) phosphorylates, hence inhibits acetyl-CoA carboxylase (ACC), which induces the carboxylation of acetyl-CoA to malonyl-CoA. This is the rate limiting reaction for de novo fatty acid synthesis. Nucleocytosolic concentration of acetyl-CoA affects histone acetylation and links metabolism and chromatin structure. This study show that activation of AMPK via metformin…	Protein expression of histone H3, acH4, AMPK, pAMPK, ACCA, pACCA, tubulin, p65 NFkB, acp65, actin: western blot Transfection of AMPK, ACCA, LKB1: 80nM siRNA mRNA of Bcal-2, Bcl-3, IL6, IL8, cIAP1, cIAP2, p21, GAPDH: real time RT-PCR. Malonyl-CoA assay: ELISA Evaluating the occupancy of histone H3 acetylated at Lys14 as well as hyperacetylated histone H4 in promoter regions of various proteins: ch…	-	-	-	-	-	-	-	-	-	-	PC-3 cells treated with 0, 0.01,0.03, 0.1,0.3 and 1mM metf for 72 - increased pAMPK expression - increased relative acetylation of acp65/p65 - dose dependent increase - increased relative acetylation of acH4/H3 - increased relatively acetylation of acTubulin/Tubulin	Category 1 article
24	Habeeb et al.	Metformin Elicits Antitumor Effects and Downregulates the Histone Methyltransferase Multiple Myeloma SET Domain (MMSET) in Prostate Cancer Cells	2016	Investigating the molecular mechanisms behind metformin’s anti tiumor effect and the epigenetic regulators affected.	-	In vitro - Human AR positive, androgen dependent PCa cell: LNCaP - Human AR positive androgen independent PCa: 22RV1 - Human AR negative, androgen independent PCa cell: DU145 - Human normal prostate epithelial cell: RWPE-1	Metformin: 2.5mM and 5 mM.	Metformin reduces cell growth in PCa cell line 22Rv1, and stalled both 22Rv1 and DU145 cells at the G1/S checkpoint, resulting in increased number of cells in G1 phase and reduced number in S phase. In addition, metformin activates the AMPK/mTORC pathway as evident from increased pAMPK and reduced p-p70s6k1. mRNA expression profiling of 22Rv1 cells treated with metformin revealed significant chan…	Cell proliferation: cell counting assay Cell cycle analysis: flow cytometry mRNA of CCND1, CDKN1A, CDKN1B, WHSC1, GAPDH: real time PCR Protein expression of AMPK, pAMPK, p70s6k1, p-p70s6kk1, WHSC1/NSD2, EZHZ, histone 3 trimethyl K27, alpha tubulin and beta actin: Western blot Gene expression analysis: Illumina Human HT12v4 BeadChip arrays. siRNA transfection: Lipofectamine. Concentration at 30nM.…	-	22Rv1 cells exposed to 2.5, or 5mM metformin for 24,48, 72, and 96 hrs. At 72 hrs, reduction of cell number as compared to ctr - 2.5mM: ~1.5 x 10^5 - 5mM: ~2 x 10^5 - dose dependent inhibition	-	-	-	-	-	DU-145 treated with metformin. - Relative migration reduced by ~0.4 following treatment - Relative invasion: ns - unsure of dose used	-	22Rv1 cells treated with 5mM for 48 and 72 hrs - ns change after 48 hrs - 72 hrs G1: significant increase in % of cells in G1 following metformin treatment as compared to control (67.9% vs 58.1%): 9.1% increase - 72 hrs S phase: significant decrease in % of cells in S phase following metformin treatment as compared to control (22.5% vs 30.9%): 8.4% reduction DU145 treated with 0,2.5, 5, 10mM metf…	5mM metformin on 22Rv1 - increased pAMPK expression - reduced p-p70s6k1 - decrease in MMSETII - trend to reduction of MMSETI	Category 1 article
25	Imada et al.	FOXO3a Expression Regulated by ERK Signaling is Inversely Correlated With Y-Box Binding Protein-1 Expression in Prostate Cancer	2017	Investigating the relationship between FOXO3a, tumour suppressor in several malignant tumours, and Y-box binding protein-1(YB-1) and their roles in PCa.	165 PCa that had undergone radical prostatectomy without chemotherapy or hormonal therapy	In vitro - Human AR positive, androgen dependent PCa cell: LNCaP - Human AR positive androgen independent PCa: 22RV1	Metformin: up to 10mM U0126 (MEK inhibitor): 10uM	Foxo3a is a member of forkhead O transcription factors. It promotes cell cycle arrest and is considered a tumor suppressor. High expression of Y - box binding protein-1 (YB-1) is associated with poor prognosis in several cancer. This study found that ERK signalling phosphorylates both FOXO3a and YB-1, thereby inactivating FOXO3a and activating YB-1 in both LNCaP and 22Rv1 cells. On the contrary, …	Protein expression of FOXO3a, p-FOXO3a, pERK, ERK, B-actin: western blot Cell viability: alamarBlue assay Nuclear expression of FOxo3a and YB-1: immunohistochemistry.	Various concentration of metformin (unsure of exact, no ctr as well) up to 10mM used to treat LNCaP cells for 48 hrs. At 10mM - dose dependent inhibition on cell viability in LNCaP but no control to compare to.	Various concentration of metformin (unsure of exact, no ctr as well) up to 10mM used to treat 22Rv1 cells for 48 hrs. At 10mM - dose dependent inhibition on cell viability in 22Rv1 but no control to compare to.	-	-	-	-	-	-	-	-	Protein expression in LNCaP qnd 22Rv1 following 10mM metformin - reduced phosphorylatin of ERK - reduced phosphorylation of YB-1 - reduced phosphorylation of p-Foxo3a	Category 1 article
26	Sarmento-cabral	Metformin Reduces Prostate Tumor Growth, in a Diet-Dependent Manner, by Modulating Multiple Signaling Pathways	2017	Investigating the effect of diet on progression of prostate cancer, and the underlying antitumoral mechanism of metformin in vivo.	22 mice - LFD-H20 (n=5), - LFD-Met (n=6) - HFD-H20 (n=5) - HFD-Met(n=6)	In vitro - Human AR positive, androgen dependent PCa cell: LNCaP - Human AR positive androgen independent PCa: 22RV1 - Human AR negative, androgen independent PCa cell: PC-3 - Human normal prostate epithelial cell: RWPE-1 In Vivo - 7 week old male immunodeficient nude Foxn1nu/ Foxn1nu mice xenografted with 2.5 X 106 PC3 cells subcutaneously into right and left back flanks of each mice	In vitro - Metformin: 1, 2.5, 5 mmol/L In vivo - Metformin: 250mg/kg in drinking water for 7 weeks	High fat diet (HFD) is associated with increased prostate cancer growth, regardless of body weight gain and endocrine metabolic dysregulation. Metformin can reduce tumor growth under low fat diet (LFD) and HFD, but its anti-tumoral effect is more prominent in the latter, acting via regulation of cell cycle, apoptosis and/or necrosis. In addition the effects seen in mice models could be mediated v…	In vitro - Migratory capacity: wound healing assay - Cell proliferation of RWPE-1 PC3, LNCaP and 22Rv1: Alamar-Blue assay In vivo - Body weights and tumor volume measured once a week with digital caliper. - Trunk blood collected during sacrifice and evaluated for insulin, leptin, GH, corticosterone, IGF1 and total PSA. - GHR, insulin receptor, IGF1R and IGFBP3 mRNA in tumor specimens: RNA extract…	Results reported as % reduction following treatment Metformin 1,2.5, and 5 mmol/L used to treat LNCaP for 24, 48 and 72 hrs. - LNCaP: significant reduction at 1 mmol/L after 72 hrs (~30%), 2.5mmol/L after 48 hrs (~30%), after 72 hrs (~50%), 5 mmol/L after 48 hrs(~50%), after 72 hrs (~60%).	Results reported as % reduction following treatment Metformin 1,2.5, and 5 mmol/L used to treat PC3, and 22Rv1, for 24, 48 and 72 hrs. - PC3: ~50% reduction at 5mmol/L after 72 hrs, the rest ns. - 22Rv1: ns	Results reported as % reduction following treatment Metformin 1,2.5, and 5 mmol/L used to treat RWPE1 for 24, 48 and 72 hrs. - RWPE1: significant reduction after 72 hrs at 2.5 and 5 mmol/L by ~ 40% and ~50% respectively	-	-	-	-	Cell migration reduction in PC3 following metformin (5mmol/L) - PC3: ~30%	Cell migration reduction in RWPE following metformin (5mmol/L) - RWPE: ~80%	-	-	Category 1 article
27	Tong et al.	Metformin inhibits castration-induced EMT in prostate cancer by repressing COX2/PGE2/STAT3 axis	2017	Investigating the effect of metformin on epithelial mesenchymal transition (EMT).	8 mice (4 per group) 200 human samples from prostate cancer patients	In vitro - Human AR positive androgen independent PCa: 22RV1 - Human AR negative, androgen indepdent PCa cell: PC-3 In vivo - 6-8 week old nude mice injected with 2 x 10^6 22Rv1 cells subcutaneously in the flank.	In vitro - Metformin (1,5,10,20 mM) - Celecoxib 20uM PGE2: 10uM In vivo: PBS or 300mg/kg metformin daily by gavage.	Castration is the standard treatment for advanced prostate cancer (PCa). However, it could induce epithelial to mesenchymal transition (EMT) that is responsible for drug resistance and metastasis. This study shows that metformin inhibits PCa cell migration and invasion via inhibiting EMT as evident from the downregulation of mesenchymal markers N-cadherin, Vimentin and Twist and the upregulation …	In vitro - Cell migration: wound scratch assay, microscopy - Cell migration and invasion: transwell assay - Expression of Twist, E-cadherin N-cadherin, vimentin, STAT3, COX2, p-STAT3, and B-actin: western blot - PGE2 levels: PGE2 ELISA assay - Knockdown of COX2: siRNA transfected using Lipo2000 In Vivo - Expression of Twist, E-cadherin, N-cadherin, vimentin, COX2, p-STAT3 in human prostate cancer…	-	-	-	-	-	-	-	PC-3 and 22RV1 cells treated with 20mM metformin for 24 hr. - reduction by about 50% in migration and invasion (text)	-	-	Metformin at 0,1,5,10 and 20mM used to treat PC-3 and 22RV1 for 24 hr - decreased expression of mesenchymal markers; N-cadherin, vimentin and twist that is dose dependent. - increased expression of epithelial markers E cadherin that is dose dependent. - reduced COX 2 expression that is dose dependent - reduced p-STAT3 while total STAT3 remained constant that is dose dependent	Category 1 article
28	Antognelli et al	Glyoxalase 1 sustains the metastatic phenotype of prostate cancer cells via EMT control	2017	Investigating the mechanism underying metastasis and metformin's role in inhibiting epithelial to mesenchymal transition	60 prostate cancer patients (n=30 metastatic, n=30 non metastatic)	In vitro - Human AR negative, androgen independent PCa cell: PC-3(human bone metastasis derived PCa cell), DU145 (human brain metastasis derived PCa cell)	Metformin: 5 10, 20 mmol/L	Epithelial to mesenchymal transition, plays an important role in cancer metastasis. Glyoxalase 1 (Glo1) is a detoxification enzyme of methylglyoxal (MG), a precursor of advanced glycation end products (AGEs). MG mediated post translational modification of proteins at arginine residues forms AGEs such as hydroimidazolone (MG-H1) and argypyrimidine (AP). AP is involved in the regulation of EMT. Thi…	In vitro - Protein expression of Glo11, MMP-2, MMP-9, Smad4, zonula occludens-1, lamin B and B actin, vimentin, E-cadherin, N-cadherin, Snail, phoshpho-Smad2, phosphosmad 3 and total smad 2 and 3: Western blot - TGF-b1 detection and AP, MG-H1 levels: ELISA - Glyoxalase 1 enzyme activity - siRNA transfection against Glo1, Glo2, or ctr. - Ectopic expression of Glo1 and Glo2: plasmid encoding Glo1 (…	-	-	-	-	-	-	-	PC3 cells treated with 20mM metformin - reduced migration by ~0.5 fold change - reduced invasion by ~ 0.6 fold change	-	-	Metformin at 0,5,10,20 mM on PC3 cells. - reduced Glo1 expression that is dose dependent. - increased epithelial markers: E cadherin, zonula occludens-1 (ZO-1) that is dose dependent - reduced mesenchymal markers: vimentin, N-cadherin and snail that is dose dependent. - reduced MMP-2 and MMP-9 that is dose dependent.	Category 1 article
29	Landim et al.	Stimulating effect of palmitate and insulin on cell migration and proliferation in PNT1A and PC3 prostate cells: Counteracting role of metformin	2017	Investigating the efficacy of metformin as an anti-tumor agent in obesity where there is intense proliferative stimulation.	-	In vitro - Human AR negative, androgen independent PCa cell: PC-3 - Normal human prostate epithelial cell: PNT1A	Metformin: 100 uM Palmitate (HF): 100 uM Insulin (HI): 50 uU	When treated with HF, both PNT1A and PC3 had enhanced proliferation, however HI only stimulated PNT1A. Metformin reduced cellular proliferation induced by HF in both cell lines, but did not block the HI induced proliferation of PNT1A. PNT1A had increased cellular migration after all treatment while PC-3 had increased cellular migration after HF treatment. Metformin is capable of inhibiting migrat…	Cellular proliferation: MTT assay Apoptosis evaluation: Caspase 3/7 activation Cellular migration: wound healing/cell scratch Vimentin expression analysis: Immunofluorescence Protein expression for pAMPK, AMPK, pERK1/2, ERK1/2, beta-actin: western blot.	-	Effect of HF, HI with or without metformin (100uM) on PNT1A and PC3 cells. Results reported as abs (590m). - PC-3: only HF stimulate proliferation, metformin inhibit HF induced increased proliferation, but metformin alone: ns change in proliferation	Effect of HF, HI with or without metformin (100uM) on PNT1A and PC3 cells. Results reported as abs (590m). - PNT1A: HF, HI stimulated cell proliferation at 24 and 48 hr. Metformin inhibited HF induced increased proliferation. Metformin increase proliferation in PNT1A.	-	PC3 cells treated with 100uM metformin for 24 or 48 hr: ns in apoptosis.	PNT1A cells treated with 100uM metformin for 24 or 48 hr: ns in apoptosis.	-	PC-3 treated with HF, HI with or without metformin for 48 hrs. Results reported as scratch area % - PC3: palmitate increase cell migration, but metformin (100uM) alone nil effect on migration, but metformin inhibits HF induced cellular migration.	PNT1A treated with HF, HI with or without metformin for 48 hrs. Results reported as scratch area % - PNT1A: Insulin increase cell migration, and metformin (100uM) reduces cell migration	-	PNT1A and PC3 treated with HF, HI with or without metformin (100uM) for 48 hrs - PNT1A: increased pAMPK expression by HF, reduced pAMPK expression by HI, increased pAMPK expression by metformin. HF and HI increased pERK expression, while metformin reverses this effect. - PC3: increased pAMPK expression by HF, and reduced pAMPK expression by HI. Metformin increase pAMPK expression. HF increases pE…	Category 1 article
30	Liu et al.	Metformin Inhibits Prostate Cancer Progression by Targeting Tumor-Associated Inflammatory Infiltration	2018	Investigating the effect of metformin on tumor associated inflammation during initiation and after androgen therapy of prostate cancer in mice models, in vitro and patient samples.	44 + 12 prostate samples from PCa patients after radical prostatectomy Metformin effect in mice: 9 normal C57, 18 control TRAMP, 18 TRAMP treated with metformin Castration and metformin effect in mice: 12 mice (3 per group)	In vitro: - Human AR positive androgen dependent PCa cell line: LNCaP - Human AR negative, androgen independent: PC-3, DU145 - Mouse PCa cell: RM-1 - Human Macrophage: THP1, - Mice macropahge: RAW264.7 - Human prostate stromal cell: WPMY-1 In vivo - 5-6 week old Male FVB mice - Male Transgenic adenocarcinoma of the mouse prostate (TRAMP) mice at the age of 5-6 week used as it expresses viral SV40…	In vitro: - Metformin: 1,5,10, 20mmol/L In vivo (mice) - Metformin: 5g/L in tap water since 4 weeks of age. In vivo (humans) - Metformin 1700mg/day (1-6 years) - Bicalutamide: 50mg/day (30-51days)	Inflammatory infiltration plays a vital role in promoting carcinogenesis and metastasis. Metformin inhibits prostate cancer (PCa) progression from low grade prostatic intraepithelial neoplasia (PIN) to high grade PIN, well-differentiated to undifferentiated, PIN to adenocarcinoma and from adenocarcinoma to neuroendocrine prostate cancer (NEPC). This is associated with concurrent inhibition of inf…	In vitro - Cell viability: MTT or CCK8 - Macrophage recruitment assay - Cell invasion and migration assay: transwell assay - Protein expression of Cox 2 and B actin: western blot - PGE2, IL6 and TNFa detection: enzyme linked immunosorbent assay (ELISA). - Knockdown of COX2: 5uL Lipo2000 added to diluted siRNA. - Cell cyle and apoptosis: Annexin V In vivo - Prostate cancer volumes in mice evaluate…	-	PC3 and DU145 (Figure S5) treated with 0, 1, 5, 10 and 20mM metformin for 48 hrs. Results reported as relative OD490. - PC3 5mM: ~0.1 reduction in proliferation following treatment - DU145 5mM: ~0.2 reduction	-	-	metformin (0,1,5,10, 20mM) used to treat cells (PC3 and DU145) for 24 hr accelerates apoptosis (mentioned in text) - data of % not described in text but given in S5.	-	PCa or RM-1 cells treated with metformin (20mM) for 48 hrs, condition medium then used to evalutae migration of THP1 to LNCaP or RAW264.7 to RM-1. - THP1/LNCaP: metformin reduce migration by 2000 cells - RAW/RM-1: metformin reduce migration by 60 cells.	-	-	Metformin (0, 1, 5, 10, 20 mM) inhibition on cell cycle progression in Du145 and PC-3 (S5) - mentioned in text - data ( %) not described in paper or figure.	LNCaP and RM1 cells treated with 0,1,5, 10 and 20mM of metformin for 48 hrs - dose dependent reduction in COX2 expression in LNCaP and RM-1	Category 1 article
31	Muller et al.	Metformin reveals a mitochondrial copper addiction of mesenchymal cancer cells	2018	Investigating the subcellular localization for metformin to understand its anti-tumor mechanism	-	In vitro - Human AR negative, androgen independent PCa: DU145 - Human Breast cancer cell line: MCF-7, MDA-MB-468, MDA-MB-231	Metformin: 12mM Metforminyn: 2mM	In order to evaluate the subcellular localization of metformin, a clickable metformin drug surrogate, named metforminyn was developed. Metforminyn is more potent in inihibiting proliferation in cancer cells as compared to metformin. Also, a combination of fluorescence microscopy and cyclic voltammetry indicated that metformin targets mitochondrial copper, increasing the production of reactive oxy…	Protein expression of AMPK, pAMAPK, CD 133-PE, CD24-APC, CD44-PE, copper uptake protein 1, cytochrome c, cytochome c oxidase subunit 4, E-cadherin, glucose transporter 1, insulin like growth factor 1, Snail, superoxide dismutase 1, gamma-tubulin, Twist, vimentin, Zeb-1: western blot Cell viability: cell titer blue viability assay Identification of metforminyn in cells: immunofluorescence Copper t…	Viability analysis was done on breast cancer cell line not PCa	Viability analysis was done on breast cancer cell line not PCa	Increasing dose of metformin used to treat MDA-MB-468, MDA-MB-231 for 72 hrs. - IC50 MDA-MB-468: 12.1 mM - IC50 MDA-MB-231: 15.1 mM	apoptosis done on breast cancer cell line	apoptosis done on breast cancer cell line	apoptosis done on breast cancer cell line	-	-	-	-	Metformin 12mM used to treat TGF-B exposed DU145 cells (S13) - TGF-B increases msenchymal markers expression: fibronectin twist, snail, slug - TGF-B increases EMT transcription factors zeb2. - metformin interferes with TGFB induced increase in TWIST, snail, slug and zeb2	Category 1 article - findings not incorporated in chart, since majority of cell lines used were non - PCa cell line
										No. of studies that evaluate metf effect on viability of androgen dependent PCa cell line: 15	No. of studies that evaluate metf effect on viability of androgen independent PCa cell line: 20	No. of studies that evaluate metf effect on viability of normal prostate epithelial cells: 6	No. of studies that evaluate metf effect on apoptosis in PC cell: 9 - 3 studies evaluated effect on metformin on androgen dependent PCa cell line.	No. of studies that evaluate metf effect on apoptosis in PC cell: 9 - 9 studies evaluated effect of metformin on androgen independent PCa cell line.	No. of studies that evaluate metf effect on apoptosis in PC cell: 9 -- 1 study evaluated effect of metformin on prostatic epithelial cell	No. of studies that evalute metformin effect on cellular migration/invasion: 13 - No. of studies that evaluate effect in androgen dependent PCa migration (LNCaP/VcaP): 5 - No. of studies that evaluate effect in androgen dependent PCa invasion (LNCaP/VCaP): 2	No. of studies that evalute metformin effect on cellular migration/invasion: 13 - No. of studies that evaluate effect in androgen independent PCa migration (PC3, DU145, 22Rv1): 9 - No. of studies that evaluate effect in androgen independent PCa invasion (PC3, DU145, 22Rv1): 7	No. of studies that evalute metformin effect on cellular migration/invasion: 13 - No. of studies that evaluate metformin effect on migration of normal prostatic epithelial (PNT1A, RWPE-1):2	No. of studies that evaluate metformin effect on cell cycle progression: 8 - 4 studies used only androgen dependent PCa cell line - 1 study used both androgen dependent and independent - 3 study used androgen independent cell line
										No. of studies that shows promising inhibition on viability of androgen dependent PCa cell: 15	No. of studies that shows promising inhibition on viability of androgen independent PCa cell 17	No. of studies that shows promising inhibition on viability of normal prostate epithelial cell: 3	No. of studies that showed increased apoptosis of androgen dependent cell PCa : 2	No. of studies that showed increased apoptosis of androgen independent cell PCa : 6	-	No. of studies that shows reduction in androgen dependent PCa migration: 5 No. of studies that shows reduction in androgen dependent PCa cell invasion: 2	No. of studies that shows reduction in migration of androgen independent PCa: 8 (including yellow habeeb et al) No. of studies that shows reduction in invasiveness of androgen independent PCa: 6	No. of studies that shows reduction in migration of normal prostatic cell: 2	No. of studies that shows inhibition on cell cycle progression with % given: 6	No. of studies that showed incrased AMPK activation following metformin treatment on PCa cell: 11
										-	No. of studies that shows inhibition on some androgen independent PCa cell lines, but not all: 1	-	-	-	-	-	No. of studies that shows no effect on invasion of androgen independent PCa: 1	-	No. of studies that states inhibition on cell cycle with lack of data: 1
										-	No. of studies that show no inhibition on androgen independent PCa cell growth: 2	No. of studies that show no inhibition on benign human prostate epithelial cell: 3	No. of studies that show no effect on apoptosis of androgen dependent cell PCa : 1	No. of studies that show no effect on apoptosis of androgen independent cell PCa : 3	-	-	No. of studies that show no effect on migration of androgen independent PCa: 1	-	No. of studies that show no inhibition on cell cycle progression: 1

## Sheet: In vivo mice (n=13)
No.	Author	Title	Year	Objective	Species	Strain	Age	Gender	Sample no.	Sample type (cell line)	site	# cells	Dosage/concentration/duration	Change in tumour volume / growth	Outcome	Technique	Metastatic burden (mice)	Method of tumour volume measurement	Comments
1	Ben Sahra et al.	The antidiabetic drug metformin exerts an antitumoral effect in vitro and in vivo through a decrease of cyclin D1 level	2008	Investigated the effect of metformin on PCa cell growth in vitro and in vivo.	mice	nude	5 week old	female	20 mice: 5 mice per group group 1 vehicle i.p. (saline), group 2 1mg/day i.p. metformin, group 3 vehicle p.o. (water), group 4 200ug/ml metforminin drinking water (800ug/day)	LNCaP cells	s.c. in matrigel into both flanks	1x106 or 2x106	Treatment started when tumours at 50mm3 - 36-8 days In vivo: - Metformin injected i.p 1 mg per day from day 8-33. PBS injected ip as control -Metformin added into drinking water at 200 ug/ml from day 11- 41. Water as control	Oral and intraperitoneal inject with metformin result in 50% and 35% reduction of tumor growth respectively in tumor xenograft.	Oral - water: 0.62 +/- 0.15cm3 - metformin: 0.28 +/- 0.08cm3 - difference of 55% between treated and untreated Intraperitoneal - PBS: 0.203 +/- 0.022 cm3 - metformin: 0.142 +/- 0.003 cm3 - difference of 35% between treated and untreated Results were mean +/- SEM, and statistically significant	Tumour volume measured weekly for the 5-week study duration. Tumours harvested and protein extracted. Analysed by western blot to measure Cyclin D1 protein levels (relative to tubulin).	n/a	(π/) x A x B2 (where A is the larger diameter of the tumour and B is the shorter diameter of the tumour)	Included in meta-analysis
2	Min et al.	Protective effect of metformin in CD1 mice placed on a high carbohydrate–high fat (HC-HF) diet	2010	Investigating the role of metformin in intervening with PCa progression induced by high carbohydrate – high fat (HC-HF) diet.	mice	CD1	7 week old	male	25 CD1 mice divided evenly into 5 groups G1 mice on std chow, G2 mice on HF-HC diet, G3-5 mice on HF-HC diet and receiving either 50, 100 or 250mg/kg in drinking water (4mls water per mouse per day)	NO CANCER! In vivo study - 7 week old male CD1 mice	no cancer	no cancer	Standard diet 12 weeks. HC-HF diet + 50mg/kg metformin in drinking water for 12 weeks HC-HF diet + 100mg/kg metformin in drinking water for 12 weeks HC-HF diet + 250mg/kg metformin in drinking water for 12 weeks	no cancer	Animals on HC-HF developed obesity and insulin resistance with significantly higher body weight, fasting blood glucose at the upper end of normal range, higher insulin utilization and secretion as well as fatty degeneration in liver. Metformin at various doses reduces food and water consumption, however at dosage 250mg/kg, it reduces body weight gain and suppresses gluconeogenesis and insulin sec…	Fasting blood glucose level measured biweekly through saphenous vein and at time of sacrifice, blood drawn from direct heart puncture Body weight measured weekly Food/water consumption measured daily Serum samples collected at time of sacrifice analyzed for insulin, IGF1 levels: ELISA. Serum C peptide measurement: EIA kit. Liver and pancreas harvested. Surface area of pancreatic islet and number …	n/a	n/a	Not a paper looking at PCa cancer despite aims - excluded from meta-analysis
3	Akinyeke et al.	Metformin targets c-MYC oncogene to prevent prostate cancer	2013	Investigates the effect of metformin on c-MYC expression and PCa progression	mice	hi-myc mice, expressing c-myc under probasin promoter	4-5 weeks old	male	20 mice (10 per group)	In vivo - 4-5 weeks old Hi-Myc mice that overexpresses c-myc in response to androgen. Mice develops prostate intraepithelial neoplasia as early as 2 weeks, invasive by 6 months.	prostate	spontaneous GM model	In vivo: - Metformin administered at 200mg/kg/day for 4 weeks in drinking water	PIN development in ventral/ lateral lobes was observed only in 30% (3/10) mice of the metformin treated group compared with 100% (10/10) mice of the vehicle-treated group. Although dorsal lobes had less percentage of PIN development, only 10% (1/10) mice in the metformin group developed PIN as against 70% (7/10) mice in the vehicle group. Hi-Myc mice administrated with daily metformin treatment f…	In Hi-Myc mice that has a tendency of developing murine prostate neoplasia (PIN by 2 weeks and invasive adenocarcinoma by 6 months), metformin slows the development of PIN and PCa lesion. Metformin also reduces c-myc protein levels, a key oncogene responsible for prostate epihelial cell transformation and tumor growth, in vitro and in vivo.In addition, metformin inhibits PCa cell proliferation th…	In vivo - PIN detection: staining of paraffin embedded mice prostate tissue with hematoxylin and eosin, magnified at 10x and 40x. - Protein expression (c-myc, ki-67, AR) in mice: immuohistochemical analysis of mice prostate gland	n/a	n/a	Tumour volume not measured - excluded from meta-analysis
4	Fendt et al.	Metformin Decreases Glucose Oxidation and Increases the Dependency of Prostate Cancer Cells on Reductive Glutamine Metabolism	2013	Investigates the effect of metformin on prostate cancer cell and tumor metabolism	mice	TRAMP (prostate-specific expression of SV40 )	not stated	male	7 mice - 4 treated, - 3 untreated	Spontaneous transgenic adenocarcinoma of mouse prostate (TRAMP) mice	prostate	n/a	In vivo: 3 consecutive intraperitoneal injection of metformin at 500mg/kg (metformin dissolved in PBS) or vehicle which was PBS (with a 24 hr interval).	not given	Metformin reduces glucose oxidation and increases dependency on reductive glutamine metabolism in both PCa cell lines and in prostate cancer mice model. In the presence of metformin, inhibiting glutamine anaplerosis decreases proliferatoin, while increasing glutamine metabolism reverses the proliferative defect induced by metformin. Thus, targeting glutamine metabolism combined with metformin may…	Metformin quantification in tumor: Mass spectrometer Metabolite analysis following metformin treatment FX system with '5975B' Inert XL MS system	n/a	n/a	Tumour volume not measured - excluded from meta-analysis
5	Hirsch et al.	Metformin inhibits the inflammatory response associated with cellular transformation and cancer stem cell growth	2012	Investigating the effect of metformin on the inflammatory path that initiates an epigenetic switch from non-transformed to cancer cells and cancer cell formation.	mice	nude		female	54 mice - 12 mice for PCa experiment, 3 mice per group	In vivo mice study - 12 female nu/nu mice injected with 5 x 106 LNCaP or DU145 cells - developed 75mm tumours in 10 days	right flank	5x106	In vivo: LNCaP and DU145 mice model. Intratumoral injection over 5 days (4 cycles) with 4mg/kg doxorubicin and/or 200ug/ml metformin. But measured out 35 days past end of treatment.	no difference in metformin versus control in IL6-low LNCaP (1200mm3), no additive effect on dox-treated tumours (450 and 300mm3) - ns IN DU145 (IL6 high) tumours, metformin reduced endpoint tumour size Veh: 1625mm3 versus Met: 750mm3 Dox: 650mm3 Dox+Met: complete regression. In the week following 4-week treatment, LNCaP veh = 600 +/- 35 mm3, metformin = 433 +/- 33mm3 and DU145 veh = 625 +/- 68 mm…	Src inducible model of cellular transformation involves the transient inflammatory signal that initates an epigenetic switch from non transformed cells to cancer cells. Metformin inhibits the activation of inflammatory transcription factor NF-𝜅B, which is the earliest known step in the src-inducible model of cellular transformation. However adding metformin after the inital inflammatory stimuli w…	In vivo - Tumour volume measured every 5 days - %CSC in tumor derived from ER-Erc xenograft: - RNA expression levels of Lin 28B, Let-7, IL6 in ER-Erc xenograft: rela time PCR𝛼 -phospho AKT levels in CSC derived from ER-Erc xenograft tumor:	n/a	not stated	Included in meta-analysis
6	Dirat et al.	Inhibition of the GTPase Rac1 Mediates the Antimigratory Effects of Metformin in Prostate Cancer Cells	2015	Investigating the effect of metformin on cellular motility and metastasis	Mice	nude	not stated	male	6-8 mice/ group 4 groups (control - 7 mice, metformin 5 weeks - 8 mice, metformin for last 2 weeks of 5 weeks - 6 mice, docetaxel for last 2 weeks of 4 weeks - 7 mice)	In vivo - orthotopic surgical implantation of PC3-green fluorescent protein PCa cells into nude mice. - 1 x 106 cells/20uL injected into dorsal lobe of prostate	orthotopic (metastasises)	1x106	In Vivo - 100mg/kg/day metformin 5 weeks in drinking water - 100mg/kg/day metformin in final 2 weeks - weekly intraperitoneal injection docetaxel 20mg/kg for final 2 weeks Metastases	average +/- SEM Control - 315mm3 +/- 60mm3 (n=6) - Metformin 5 wk - 140mm3 +/- 35mm3 (n=8) Metformin 2 weeks - 275mm3 +/- 50mm3 (n=6), Docetaxel (pos control) - 75mm3 +/- 20mm3 (n=7).	This study show that metformin reduces metastasis to solid organs in orthotopic metastatic prostate cancer (PCa) cell model in nude mice. In PC3 and DU145 PCa cells, metformin interferes with cellular motility and induces reorganization of cell cytoskeleton. GTPase Rac1 is a known master regulator of cytoskeleton reorganization and cellular migraiton. Metformin inhibits Rac1 GTPase activity via i…	In Vivo - Tumour volume measured.	Metastatses: control 6/6 mice had evidence of metastasis with an average of 3.5 mets/animal in lymph nodes and 3.7 mets per animal in other soft tissue. Met 5 week had 6/8 mice with evidence of metastases with 2.6 mets/animal in LN and 2.0 mets / animal in ST. Met 2 weeks had 6/6 mice with evidence of mets - 3.5 mets/mouse in LN and 3.2 mets/mouse in ST and docetaxel 7/7mice with mets, 2.1 mets/ …	not stated	Included in meta-analysis
7	Ge et al.	Metformin represses cancer cells via alternate pathways in N-cadherin expressing vs. N-cadherin deficient cells	2015	Investigating the different molecular mechanism in which metformin inhibits N cadherin expressing cancer cells versus N cadherin deficient cancer cells.	mice	nude	not stated	female	35 mice -E1 15 mice PC3 cells 3 groups of 5 -E2 PC3 over expressing N-Cad, PC3 expressing shNCad 4 groups of 5 -E3 LNCaP xenografts expressing shAMPK: 4 groups of 5	In Vivo - E1 - Tumor xenograft studies: 2 x 106 PC-3 cells injected into both flanks of nude mice. - E2, E3, PC3/met/Shcontrol, PC3/met/shN-cad, LNCaP/shAMPK, LNCaP/shcontrol xenografts: 1 x 107 cells injected subcubcutaneously into 2 site per mouse (female NCr homozygous nude mice)	subcutaneous	2x106 for E1 5x106 in each of 2 sites for E2 and E3	In Vivo tumour xenograft: -i.p doxorubicin every 5 days x 5 cycles with 4mg/kg - p.o metformin: 200ug/ml in drinking water - untreated In vivo LNCaP/shAMPK, LNCaP/shcontrol , PC3/met/shcontrol, PC3/met/shN-Cad xenograft: injected with PBS or p.o metformin 200ug/ml in drinking water	E1 after 75 days (but has weekly tumour volumes recorded) control = 1.15cm3 +/-0.1 metformin treated 0.5cm3 +/- 0.1 NCad over-expressing control 1.2cm3 +/-0.2 and 0.48 Average +/- SEM Figure 4A Veh - 1150+/-180mm3, Metformin 500+/-100mm3; Figure 4I shCtrl Veh - 1200+/-72mm3 and Metformin 800+/-109mm3; Figure 5P shAMPK shControl cells Veh = 1266 +/-89mm3, metformin 267+/-111mm3 shAMPK vehicle = 11…	Metformin display an anti-tumorigenic effect via inhibiting N-cadherin, independent of AMPK, in wild type N-cadherin cells. Ectopic expression of N-cadherin results in development of metformin resistance cancer cells, while inhibition of N-cadherin increases cell's sensitivity to metformin. In addition, NF-kappaB is a downstream molecule of N-cadherin. Metformin modulates NF-kappa B signalling th…	In vitro - Cell viability: MTT - Protein expression of N-cadherin, TWIST1: Nuclear extraction, Western blot, immunofluorescence staining. - Apoptosis: Annexin V and flow cytometry for quantification of apoptotic cells. -Transfection of wild type N-cadherin, TWIST1, AMPKa1 or p65 expression vector to establish stable PC3/N-cad, PC3/TWIST1, PC3/p65 and LNCaP/N-cad cell respectively: Fugene 6 or Xtr…	n/a	width2 x length x 0.52	Included in meta-analysis
8	Giannoni et al.	Targeting stromal-induced pyruvate kinase M2 nuclear translocation impairs OXPHOS and prostate cancer metastatic spread	2015	Investigating metformin's role in cancer metabolism and EMT	mice	SCID-bg/bg	6-8 weeks	male	5 groups of 6 mice 29 human prostate cancer or lymph node tissues	In vitro - Human AR negative, androgen independent PCa cell: PC-3, DU145 - Human prostate fibroblast (HPF) and cancer associated fibrbolast (CAF) derived from surgical explants from patients In Vivo - 6-8 week old Male SCID-bg/bg mice - Mice injected in lateral tail vein with 1 x 106 PC3 that was previously conditioned ex vivo with CAFs	lateral tail vein injection	1x106 cells	In vivo: PC3 cells had been treated for 48 hours prior to injection withs treated with 1. HPF, 2, CAF Vehicle, 3. CAF- Metformin: 5mM 3. CAF - DASA-58: 40uM, 5. DEC1 siRNA (no siRNA control)	No primary tumour was formed, by design.	Cancer associated fibroblast (CAFs) plays a vital role in cancer progression. CAF induces epithelial mesenchymal transition (EMT) and metabolically reprograms PCa cell towards oxidative phosphorylation (OXPHOS), thereby facilitating tumor growth and metastasis. We discovered a novel role for pyruvate kinase M2 (PKM2), an established effector of warburg-like glycolytic behavior, in OXPHOS metaboli…	In vivo - Tumor mice model: 1) lung macrometastases counted using histological analysis. 2) E-Cadherin, vimentin and DEC1 expression: immunoblot - Human prostate cancer samples: 1) detection of PKM2 nuclear localization: immunohistochemistry	Lung micrometastases were measured. Results not given as metastases per mouse or per group. Metastasis group average HPF = 0.5+/-0.5 micromets, CAF = 12 +/-3.5 micromets, 3+/-2.5 micromets (mean +/- St dev).	n/a	Primary tumour volumenot measured - excluded from meta-analysis
9	Kato et al.	Metformin inhibits the proliferation of human prostate cancer PC-3 cells via the downregulation of insulin-like growth factor 1 receptor	2015	Investigating the effect of metformin on IGF-1R signaling	mice	Balb/c/nu	4 week old	male	5 male mice/per group. 4 groups	3 x 106 PC-3 cells injected subcutaneously into right flank of mice.	sub-cut	3x106 cells	In Vivo Initiated a high fat diet and metformin 2 days prior to tumour injection. - Metformin: i.p of 50mg/kg/day,or 100mg/kg/day, or 250mg/kg/day, or PBS for four weeks. Solvent is PBS - this was the vehicle control	weekly tumour volume measurements over 4 weeks. Data = mean +/- SD Control 725mm3 +/- 30mm; 50mg/kg/day 610mm3+/-75mm3; 100mg/kg 600mm3+/-30mm3 and 250mg/kg/day 500mm3+/- 125mm3 at 4 weeks. Only control and 250mg/kg were significanctly different.	The various anti-tumor mechanism of metformin include: activation of AMP-activated protein kinase/mTOR pathway, and direct inhibition of insulin/insulin-like growth factor (IGF) mediated cell proliferation. In this study, we found that metformin inhibits PC-3 cell proliferation, mgiraiton and invasion. Following 48 hr of metformin treatment, IGF-1R mRNA expression and IGF-1R protein expression de…	In vitro - Cell viability: MTS assay - Cellular invasion: matrigel invasion chamber plates - Migration assay: migration distance determined via photographs taken at 0 and 24 hr - Quantification of IGF1R and beta-actin mRNA:: RT-PCR - Protein level of IGF-1R, pAKT, AKT,pERK 1/2, ERK1/2. beta actin: western blot - Knockdown of IGF1R: siRNA - Apoptosis analysis: APO-DORECT kit In vivo - Tumor size m…	n/a	A x B x C x π/6	Included in meta-analysis
10	Chen et al.	Metformin inhibits prostate cancer cell proliferation, migration, and tumor growth through upregulation of PEDF expression.	2016	Investigating the mechanism of metformin's anti-tumour effect if it is via the upregulation of pigment epithelium-derived factor (PEDF)	mice	Balb/c nude	4 week old	male	3 groups of 5 mice.	In vivo - 7 x 106 PC3 cells implanted subcutaneously into right flank of 4 week old male BALB/c athymic nude mice.	sub cut	7x106 cells per mouse (!!) - experiment started 15 days later	In vivo - i.p injection once daily of metformin at a dose of 125mg/kg or 250mg/kg for 20 days. Metformin dissolved in saline - ctrl: physiological saline solution	21 days metformin treatment Control 1000mm3 +/- 400mm3 125 metformin 610mm3 +/- 200mm3, 250 metformin 360mm3 +/- 80mm3 by caliper measurement	Metformin reduces prostate cancer cell proliferation and colony formation in a dose-and time-dependent manner. In addition, it inhibits cellular migration, invasion and promotes apoptosis in LNCaP and PC3 cells. Metformin also inhibit PC3 tumour growth in mice model. Reduction in PEDF expression in PCa has been associated with poor prognosis, and PEDF has been recognized as a major anti-metastati…	In vivo - SERPINF1 (encodes PEDF) and GAPDH mRNA in tumour tissue: real time quantitative PCR. - Protein expression of GAPDH, PEDF in tumor tissue: western - PEDF expression in mouse prostate: immunohistochemical analysis. - Tumors weighed after sacrfice - Tumour volume calculated every 3 days during treatment	n/a	length x width2 /2	Included in meta-analysis
11	Sarmento-cabral	Metformin Reduces Prostate Tumor Growth, in a Diet-Dependent Manner, by Modulating Multiple Signaling Pathways	2017	Investigating the effect of diet on progression of prostate cancer, and the underlying antitumoral mechanism of metformin in vivo.	mice	Foxn1 (nu) nude mouse n=22	At 7wks age fed HFD At 9wks age added tumours At 12 weeks age started drug. Completed study 7 weeks later	male	22 mice - LFD-H20 (n=5), - LFD-Met (n=6) - HFD-H20 (n=5) - HFD-Met(n=6)	In Vivo - 7 week old male immunodeficient nude Foxn1nu/ Foxn1nu mice xenografted with 2.5 X 106 PC3 cells subcutaneously into right and left back flanks of each mice	sub cut	2.5x106 cells in L and R flanks	In vivo - Metformin: 250mg/kg in drinking water for 7 weeks (50 days of treatment)	weekly caliper measurements HFD 240mm3 +/- 15mm3; LFD 200mm3 +/- 35mm3; LFD met 165mm3 +/- 30mm3; HFD met 75mm3 +/- 5mm3	High fat diet (HFD) is associated with increased prostate cancer growth, regardless of body weight gain and endocrine metabolic dysregulation. Metformin can reduce tumor growth under low fat diet (LFD) and HFD, but its anti-tumoral effect is more prominent in the latter, acting via regulation of cell cycle, apoptosis and/or necrosis. In addition the effects seen in mice models could be mediated v…	In vivo - Body weights and tumor volume measured once a week with digital caliper. - Trunk blood collected during sacrifice and evaluated for insulin, leptin, GH, corticosterone, IGF1 and total PSA. - GHR, insulin receptor, IGF1R and IGFBP3 mRNA in tumor specimens: RNA extraction, reverse transcription and quantitative real time PCR - Protein expression of pAKT and AKT in tumor samples: western b…	n/a	not stated	Included in meta-analysis
12	Tong et al.	Metformin inhibits castration-induced EMT in prostate cancer by repressing COX2/PGE2/STAT3 axis	2017	Investigating the effect of metformin on epithelial mesenchymal transition (EMT).	mice	nude	6-8 weeks	not stated	8 mice (4 per group)	In vivo - 6-8 week old nude mice injected with 2 x 10^6 22Rv1 cells subcutaneously in the flank.	matrigel, subcut	2x106 22RV1s	In vivo: PBS or 300mg/kg metformin daily by gavage. Tumours grown to 50-100mm3 then treated for 3 weeks.	tumour volume not reported	Castration is the standard treatment for advanced prostate cancer (PCa). However, it could induce epithelial to mesenchymal transition (EMT) that is responsible for drug resistance and metastasis. This study shows that metformin inhibits PCa cell migration and invasion via inhibiting EMT as evident from the downregulation of mesenchymal markers N-cadherin, Vimentin and Twist and the upregulation …	In Vivo - Expression of Twist, E-cadherin, N-cadherin, vimentin, COX2, p-STAT3 in human prostate cancer specimens and xenograft specimens: immunohistochemistry staining	n/a	not reported	Tumour volume not measured - excluded from meta-analysis
13	Liu et al.	Metformin Inhibits Prostate Cancer Progression by Targeting Tumor-Associated Inflammatory Infiltration	2018	Investigating the effect of metformin on tumor associated inflammation during initiation and after androgen therapy of prostate cancer in mice models, in vitro and patient samples.	mouse	TRAMP (prostate-specific expression of SV40 )	spontaneous	male	Metformin effect in mice: 9 normal C57, 18 control TRAMP, 18 TRAMP treated with metformin Castration and metformin effect in mice: 12 mice (3 per group)	In vivo - 5-6 week old Male FVB mice - Male TRAMP mice at the age of 5-6 week used as it expresses viral SV40 oncoprotein in prostatic epithelium therefore developing PIN at 10-12 weeks of age	spontaneous model of Pca	n/a	In vivo (mice) - Metformin: 5g/L in tap water since 4 weeks of age.	MRI measured 4000mm3 +/- 400mm3 versus 1000mm3 +/- 250mm3	Inflammatory infiltration plays a vital role in promoting carcinogenesis and metastasis. Metformin inhibits prostate cancer (PCa) progression from low grade prostatic intraepithelial neoplasia (PIN) to high grade PIN, well-differentiated to undifferentiated, PIN to adenocarcinoma and from adenocarcinoma to neuroendocrine prostate cancer (NEPC). This is associated with concurrent inhibition of inf…	In vivo - Prostate cancer volumes in mice evaluated at week 12, week 25 and week 32: pelvic magnetic resonance imaging. - Evaluation of type of PCa (LGPIN, HGPIN, differentiation, NEPC): Ventral prostate samples collected and stained via hematoxylin and eosin, microscopy. - Evaluation of KI67, AR, inflammatory markers for identification of M2 like macrophage (CD68, CD204, CD163), COX2, neuroendoc…	n/a	length x width2 /2	Included in meta-analysis

## Sheet: Data for meta-analysis (mice)
Author This signifies the column for the study label (i.e., the first author) Me The mean of the experimental/intervention group Se The standard deviation of the experimental/intervention group Mc The Mean of the control group Sc The Standard Deviation of the control group Ne The number of participants in the experimental/intervention group Nc The number of participants in the control group Subgr…
	Mean Exp	Std Dev Exp	n/group	Mean Cont	Std Dev Cont	n/group
Author	Me	Se	Ne	Mc	Sc	Nc						SEM (exp)	SEM (ctr)
Ben Sahra (2008a)	280	17.8885	5	620	335.41	5		drinking water				8	150	2.23607
Ben Sahra (2008b)	142	6.7082	5	203	49.1935	5		ip				3	22	2.23607
Hirsch et al (2012a)	433	33	3	600	35	3		LNCaP 1 week post treatment				-	-	-
Hirsch et al (2012b)	125	44	3	625	68	3		DU145 1 week post treatment				-	-	-
Dirat et al (2015a)	275	122.474	6	315	146.969	6		2 week metformin treatment				50	60	2.44949
Dirat et al (2015b)	140	98.9949	8	315	146.969	6		5 week metformin treatment				35	60	2.82843
Ge et al (2015a)	500	223.607	5	1150	402.492	5		PC3				100	180	2.23607
Ge et al (2015b)	800	243.731	5	1200	160.997	5		PC3 overexpressing shN-Cad				109	72	2.23607
Ge et al (2015c)	267	248.204	5	1266	199.01	5		LNCaP expressing shCTRL				111	89	2.23607
Ge et al (2015d)	910	199.01	5	1190	248.204	5		LNCaP expressing shAMPK				89	111	2.23607
Kato et al (2015)	500	125	5	725	30	5		250mg/kg				-	-	-
Chen et al (2016a)	610	200	5	1000	400	5		125mg/kg				-	-	-
Chen et al (2016b)	360	80	5	1000	400	5		250mg/kg				-	-	-
Sarmento-cabral (2017a)	165	30	6	200	35	5		LFD				-	-	-
Sarmento-cabral (2017b)	75	5	6	240	15	5		HFD				-	-	-
Liu (2018)	1000	250	3	4000	400	3		TRAMP model measured by MRI				-	-	-
Excluded studies
Hou et al (2010)	no cancer
Akinyeke et al (2013)	development of PIN lesions and cancers delayed in a cMyc driven cancer model
Fendt et al (2013)	tumour volumes not given
Giannoni et al (2015)	tail vein injection model - no primary tumour
Tong et al	tumour volumes not reported

## Sheet: Total (n=35)
No.	Author	Title	Year	Objective	Sample no.	Sample type	Dosage/concentration	Outcome	Technique	Comments
1	Caraci et al	Effects of phenformin on the proliferation of human tumor cell lines	2003	Investigate the possible mechanisms involved in the antitumoral effects of phenformin	-	In vitro - Human AR positive, androgen dependent PCa cells: LNCaP cells - Human Neuroblastoma cell line: SH-SY5Y	Phenformin: 50-500 uM	Phenformin is capable of inhibiting tumor cell proliferation in a concentration dependent manner. This effect was not dependent on the reduction of hyperglycemia and inhibition of proliferation was accompanied by apoptotic cell death. The inhibitory effect on proliferation was seen with a range of phenformin dosage that resemble those obtained in diabetic patient’s plasma when drug was administer…	Cell viability: MTT assay Apoptosis induction: cytofluorometric analysis. Expression of p21: flow cytometry and western blot
2	Sahra et al.	The antidiabetic drug metformin exerts an antitumoral effect in vitro and in vivo through a decrease of cyclin D1 level	2008	Investigated the effect of metformin on PCa cell growth in vitro and in vivo.	20 mice (5 mice per group)	In vitro - Human AR positive androgen dependen PCa cell: LNCaP - Human AR negative, androgen independent PCa cell: DU145, PC-3 - Human Normal prostate epithelial cell: P69 In Vivo - 5 week old female nude mice inoculated with LNCaP cells on both flanks	In vitro: - Metformin: 1 or 5mM - AICAR: 5mM In vivo: - Metformin injected i.p 1-3 mg per day from day 8-33. PBS injected ip as control -Metformin added into drinking water at 200 ug/ml from day 11- 41. Water as control	Metformin inhibited prostate cancer (PCa) cell proliferation with a 50% reduction of cell viability, but a modest effect on normal prostate epithelial cell. Metformin did not induce apoptosis, but it blocked cell cycle in G0/G1. This was associated with an inhibition of cyclin D1 expression and pRb phosphorylation independently of AMPK. Oral and intraperitoneal inject with metformin result in 50%…	In vitro - Cell viability: MTT assay - Apoptosis induction: cytofluorometric analysis. - Apoptosis: Caspase 3 assay and annexin V. - Cell cycle: flow cytometry. - Cyclin D1 expression and pRb expression: Western blot, and real time quantitative PCR of E2F1 and cyclin D1 mRNA - Cell transfection: siRNA against AMPK using lipofectamine 2000. In vivo - Tumor size measured weekly for 5 weeks. - Tumor…
3	Zakikhani et al	The Effects of Adiponectin and Metformin on Prostate and Colon Neoplasia Involve Activation of AMP-Activated Protein Kinase	2008	Investigating the effect of metformin and adiponectin in PCa.	-	In vitro study - Human AR negative, androgen independent PCa cell: PC3 - Human Colorectal adenocarcinoma: HT-29 - Human cervical adenocarcinoma: HeLa S3	Adiponectin: 0-1000 ng/ml Metformin: 0,2.5,5,10,20 mM	Adiponectin and metformin inhibits growth of PC-3 and HT-29 cells. Adiponectin activates AMPK in colon (HT-29) and prostate (PC-3) cancer cells. AMPK activation is associated with reduction in activation of mammalian target of rapamycin. Growth inhibition exerted by adiponectin and metformin was reduced when pAMPK levels was reduced by small interfering RNA(siRNA) transfection indicating that AMP…	Cell proliferation: Alamar blue Protein expression of AMPK,pAMPK,p-p70s6K, p-mTOR,mTOR, p70S5k, beta-actin: Western blot Knockdown of AMPK: siRNA-AMPK alpha 1 Evaluation of protein synthesis by adiponectin and metformin: [35S] methionine metabolic labelling
4	Min et al.	Protective effect of metformin in CD1 mice placed on a high carbohydrate–high fat (HC-HF) diet	2010	Investigating the role of metformin in intervening with PCa progression induced by high carbohydrate – high fat (HC-HF) diet.	25 CD1 mice divided evenly into 5 groups	In vivo study - 7 week old male CD1 mice	Standard diet 12 weeks. HC-HF diet + 50mg/kg metformin in drinking water for 12 weeks HC-HF diet + 100mg/kg metformin in drinking water for 12 weeks HC-HF diet + 250mg/kg metformin in drinking water for 12 weeks	Animals on HC-HF developed obesity and insulin resistance with significantly higher body weight, fasting blood glucose at the upper end of normal range, higher insulin utilization and secretion as well as fatty degeneration in liver. Metformin at various doses reduces food and water consumption, however at dosage 250mg/kg, it reduces body weight gain and suppresses gluconeogenesis and insulin sec…	Fasting blood glucose level measured biweekly through saphenous vein and at time of sacrifice, blood drawn from direct heart puncture Body weight measured weekly Food/water consumption measured daily Serum samples collected at time of sacrifice analyzed for insulin, IGF1 levels: ELISA. Serum C peptide measurement: EIA kit. Liver and pancreas harvested. Surface area of pancreatic islet and number …
5	Sahra et al.	Metformin, Independent of AMPK, Induces mTOR Inhibition and Cell-Cycle Arrest through REDD1	2011	Investigating the molecular mechanisms behind metformin’s anti proliferative effect	-	In vitro - Human AR positive, androgen dependent PCa cell: LNCaP (wild type P53) - Human AR negative, androgen indpendent PCa cell: DU145 (P53 mutated), PC3 (null p53)	Metformin: 5 or 10 mmol/L	Antiproliferative action of metformin is not mediated by AMPK, rather REDD1 is a negative regulator of mTOR, capable of regulating metformin’s anti-proliferative effect. Metformin increases REDD1 expression in a p53 dependent manner where REDD1 expression increases in LNCaP cells, but remained unchanged in cells lacking a functional p53. REDD1 is required for metformin’s induced cell cycle arrest.	REDD1 mRNA expression: real time quantitative PCR and western blot Cell proliferation: Bromodeoxyuridine (BrdUrd) incorporation assay Cell cycle analysis: flow cytometry Transfection: siRNA against REDD1, p53, 𝛼1 and 𝛼2 AMPK, TSC2 using Lipofectamine RNAi max.
6	Akinyeke et al.	Metformin targets c-MYC oncogene to prevent prostate cancer	2013	Investigates the effect of metformin on c-MYC expression and PCa progression	20 mice (10 per group)	In vitro - Human AR positive, androgen dependent PCa cell: LNCap - Human AR positive, androgen independent PCa cell: C4-2B - Human AR negative,androgen independent PCa cell: PC-3 - Human Normal prostate epithelial cell: RWPE-1. - Mouse PCa cell: Myc-CaP In vivo - 4-5 weeks old Hi-Myc mice that overexpresses c-myc in response to androgen. Mice develops prostate intraepithelial neoplasia as early a…	In vitro: Metformin: 2mM In vivo: - Metformin administered at 200mg/kg/day for 4 weeks in drinking water	In Hi-Myc mice that has a tendency of developing murine prostate neoplasia, metformin slows the development of prostate intraepithelial neoplasia (PIN) and PCa lesion. Metformin also reduces c-myc protein levels, a key oncogene responsible for prostate epihelial cell transformation and tumor growth, in vitro and in vivo.In addition, metformin inhibits PCa cell proliferation through inducing cell …	In vitro - Cell proliferation: alamar blue - Cell cycle:flow cytometry - Apoptosis: Annexin V and flow cytometry - Protein expression of c-myc, cyclinD1, CDK4, AR, p21, p27, p53, actin in cell lines: western blot In vivo - PIN detection: staining of paraffin embedded mice prostate tissue with hematoxylin and eosin, magnified at 10x and 40x. - Protein expression (c-myc, ki-67, AR) in mice: immuohi…
7	Fendt et al.	Metformin Decreases Glucose Oxidation and Increases the Dependency of Prostate Cancer Cells on Reductive Glutamine Metabolism	2013	Investigates the effect of metformin on prostate cancer cell and tumor metabolism	7 mice - 4 treated, - 3 untreated	In vitro - Human AR positive androgen dependent PCa cell: LNCaP, - Human AR negative, androgen independent: PC-3, DU145 In vivo mice study - Transgenetic adenocarcinoma of mouse prostate (TRAMP) mice	In vitro: - Metformin: 0, 0.5, 1.0, 2.5 mmol/L - Rotenone (complex 1 inhibitor): 0,10, 20, 50 ng/ml In vivo: 3 consecutive intraperitoneal injection of metformin at 500mg/kg (metformin dissolved in PBS) or vehicle which was PBS (with a 24 hr interval).	Metformin reduces glucose oxidation and increases dependency on reductive glutamine metabolism in both PCa cell lines and in prostate cancer mice model. In the presence of metformin, inhibiting glutamine anaplerosis decreases proliferatoin, while increasing glutamine metabolism reverses the proliferative defect induced by metformin. Thus, targeting glutamine metabolism combined with metformin may…	In vitro: - Glucose uptake and lactate secretion rate: High performance liquid chromatography - Growth rates determined via hemocytometer - Glucose oxidation and reductive glutamine metabolism: incorporation of labelled carbon from C13 glucose and C13 glutamine into alpha ketoglutarate detected via mass spectrometry - Metabolite analysis following metformin treatment: 6890N FX system with 5975B I…
8	Hirsch et al.	Metformin inhibits the inflammatory response associated with cellular transformation and cancer stem cell growth	2012	Investigating the effect of metformin on the inflammatory path that initiates an epigenetic switch from non-transformed to cancer cells and cancer cell formation.	54 mice - 12 mice for PCa experiment, 3 mice per group	In vitro - Human non transformed mammary epithelial cell: MCF-10A - Human transformed oncogenic mammary epithelial cell: MCF10A-ER-SRC - Cancer stem cell purified from 4 human breast tissue In vivo mice study - 18 female nu/nu mice injected with 5 x 106 MCF10A-ER Src cells. - 12 female nu/nu mice injected with 5 x 106 LNCaP and DU145 cells - 12 female nu/nu mice injected with 7 x 106 A375 and MDA…	In vitro: - Metformin: 0.1mmol/L - Tamoxifen: 1uM In vivo: ER-Sr Transformed mice model. Intratumoral injection over 5 days (4 cycle) with 1mg/kg doxorubicin or 4 mg/kg of doxorubicin, or 200ug/mL metformin in drinking water or combination of doxo (1mg/kg) + metf (200ug/ml) or doxo (4mg/kg)+ metf (200ug/ml). 6 groups of 3 mice. LNCaP and DU145 mice model. Intratumoral injection over 5 days (4 cyc…	Src inducible model of cellular transformation involves the transient inflammatory signal that initates an epigenetic switch from non transformed cells to cancer cells. Metformin inhibits the activation of inflammatory transcription factor NF-𝜅B, which is the earliest known step in the src-inducible model of cellular transformation. However adding metformin after the inital inflammatory stimuli w…	In vitro - Lin28, let-7 and interleukin mRNA expression: real time PCR - Protein levels of I𝜅B𝛼, NF-𝜅B, p-NF-𝜅B, p-STAT3, STAT3 expression: western blot - Inflammatory molecules (IL6, VEGF, IL1β, IL1𝛼) levels: ELISA assay -Colony formation assay In vivo - Tumour volume measured every 5 days - %CSC in tumor derived from ER-Erc xenograft: - RNA expression levels of Lin 28B, Let-7, IL6 in ER-Erc xen…
9	Moiseeva et al.	Metformin inhibits the senescence-associated secretory phenotype by interfering with IKK/ NF-𝜅B activation	2013	Investigating the effect of metformin on suppression of inflammatory cytokine production by senescent cells.	-	In vitro - Human AR negative, androgen independent PCa: PC-3 cell - Normal lung human diploied fibroblast: IMR90 - Murine macrophage cell line: RAW264.7	Metformin: 5 mM	Metformin inhibits expression of multiple genes coding for inflammatory cytokines produced during cellular senescence.Senscence cells are capable of secreting large amount of inflammatory cytokine that promotes chronic inflammation which has been associated with cancer. Specifically, bioinformatic analysis of genes affected by metformin suggests that metformin inhibits the activity of transcripti…	Senescence protocol: normal lung human diploid fibrolast IMR90 infected with retrovirus expressing RASV12. Cells expressing RASV12 arrested their growth and sensced 4 days after. Conditioned medium from senescent cells was filtered and used to treat PC3 cells. RNA analysis: real time quantitative PCR Protein expression of AMPK, pERK1/2, H-Ras, IKK𝛼/β, p-Ser 176/180 IKK𝛼/β, p38MAPK, tubulin: Weste…
10	Chou et al.	AMPK Reverses the Mesenchymal Phenotype of Cancer Cells by Targeting the Akt–MDM2–Foxo3a Signaling Axis	2014	Investigated the effect of metformin on epithelial mesenchymal transition	18 mice divided into 3 groups (n=6)	In vitro - Human AR positive, androgen dependent PCa cell: LNCaP -Human AR negative, androgen indepdent PCa cell: PC-3, DU145 - Human breast cancer cell: MCF-7, MDA-MB-468, MDA-MB- 231 - Mouse breast cancer cell: 4T1 In vivo: - 5-7 weeks old female BALB/c mice injected with 2.5 x 104 4T1 cells into right inguinal mammary fat pad.	In vitro: Metformin: 0,5,10mmol/L AICAR: 0,0.5,1 mmol/L OSU-53 : 0,0.25,5,7.5,10 umol/L) In vivo: - OSU-53: 50 or 100mg/kg per day via oral gavage once daily for 3 weeks.	AMPK activation was able to suppress epithelial mesenchymal transition (EMT) via modulating the Akt-MDM2-Foxo3 signalling axis. Exposure of prostate and breast cancer cells to metforin, AICAR and OSU-53, a novel allosteric AMPK activator reverses their mesenchymal phenotype. This is dependent on AMPK activation, as AMPK silencing abolishes the reversal of mesenchymal phenotype.Foxo3a activation p…	In vitro - Cell viability: MTT - Protein analysis of AMPK,pAMPK, pACC, ACC, p-AKT, Foxo3a, E cadherin, Claudin-1, Vimentin, YB-1, Snail, Twist, beta-actin in cell lines: western blot - Transfection of plasmid encoding constitutively active Akt, MDM2, HA-ubiquitin and Foxo3a shRNA: Amaxa nucleofection system - mRNA expression of Foxo3a, E-cadherin, Vimentin, YB-1, SNAIL, Claudin-1, beta-actin: RT …	Mice study not testing PCa tumor- therefore removed from in vivo evaluation
11	Demir et al.	Metformin anti-tumor effect via disruption of the MID1 translational regulator complex and AR downregulation in prostate cancer cells	2014	Investigating the effect of metformin on AR signalling	-	In vitro - Human AR positive, androgen dependent PCa cell: LNCaP, VCaP, DUCAP - Human AR negative, androgen independent PCa cell: PC-3, DU145 - Benign prostatic epithelial cell: RWPE-1 and EP-156 T	Metformin: 0.1, 0.5, 1, 5mM Compound C (AMPK inhibitor): 1, 5 uM AICAR (AMPK activator)	Metformin inhibits cellular proliferation in both AR positive and negative cell line, however the effect is more pronounced in the former. In AR positive cell lines, metformin disrupts the association of AR mRNA with MID1 complex thus resulting in the release of associated AR mRNA and subsequent downregulation of AR protein levels. siRNA knockdown of MID1 complex inhibits proliferation of AR posi…	Cell viability: Cell counting system Protein analysis for AMPK, pAMPK, MID1, 𝛼4, N-flag, PP2A, GAPDH, AR: western blot Cell migration: Boyden chamber assay Transfection of Flag-tagged MID1 cDNA: pCMV vector Knockdown of 𝛼4, MID1: siRNA transfection Protein - protein and protein-mRNA interaction: co-immunoprecipitation followed by western, PCR or qPCR.
12	Lee et al.	SMILE upregulated by metformin inhibits the function of androgen receptor in prostate cancer cells	2014	Investigating the effect of metformin on AR function.	-	In vitro - Human AR positive androgen dependent PCa cell : LNCaP - Human AR positive androgen independent PCa cell: C4-2 - Human AR negative PCa cell: PPC-1 - Human embryonic kidney cell: HEK293	Metformin: 1,2,5,10 mM	Metformin inhibits androgen dependent cell proliferation and expression of AR target genes by inhibiting AR function in LNCaP and C4-2 cells. This could be possibly via metformin's upregulation of small heterodimer partner-interacting leucine zipper (SMILE), a coregulator of nuclear receptors that suppresses the transctivation of AR. Knockdown of SMILE expression using shRNA aborogates metformin …	Cell growth: MTS assay Evaluation of SMILE as an inhibitor on AR: reporter assays PSA and NKX3.1 expression: northern blot analysis and qRT-PCR. Protein expression of AR, PSA, AMPK, pAMPK, Lamin B, tubulin, Actin, GFP: western blot Physical interaction between SMILE and AR: coimmunoprecipititon Protein region responsible for AR and SMILE interaction: GST pull down Competition between SMILE and SR…
13	Malaguarnera et al.	Metformin Inhibits Androgen-Induced IGF-IR Up- Regulation in Prostate Cancer Cells by Disrupting Membrane-Initiated Androgen Signaling	2014	Investigating metformin effect on IGF1R signalling.	-	IN vitro - Human AR positive androgen dependent PCa cell : LNCaP - Human embryonic kidney cell: HEK293	Metformin: 10mM. Synthetic androgen R1881 (10nM)	Androgen increases IGF-1R via inducing CRE (cAMPK response element) binding protein (CREB) activation and CREB dependent IGF1R gene transcription through membrane initiated effect. In LNCaP cells, metformin inhibits androgen induced CRE activity and IGF-1R gene transcription. CRE activity requires the formation of CREB CREB binding protein CREB regulated transcription coactivator 2 (CRTC2) comple…	Protein expression of IGF-1R, AR, p53, c-src, CREB,AKT,pAKT,pERK,ERK,p-p70s6k1, p70s6k1, CRTC2, REDD1: western blot IGF1R promoter activation evaluation: luciferase reporter assay. Metformin's effect on cellular compartmentalization of CRTC2: Immunofluorescence and confocal microscopy Cellular invasion: boyden's chamber technique Soft agar colony formation assay: Colonies stained and photographed…
14	Shen et al.	The Interplay of AMP-Activated Protein Kinase and Androgen Receptor in Prostate Cancer Cells	2014	Investigating the interaction of AMPK and AR signalling pathways	-	In vitro - Human AR positive, androgen dependent PCa cell: LNCap - Human AR positive, androgen independent PCa cell: C4-2B - Human AR negative,androgen independent PCa cell: PC-3	Metformin: 5,10, 20 or 30mM. Bicalutamide: 20 or 50uM.	AR signalling is vital in the progression of PCa, and downregulation of AR induces apoptosis of PCa cells. This study showed that metformin activates AMP-activated protein kinase (AMPK) resulting in the downregulation of AR protein level through suppresion of AR mRNA and promotion of AR protein degradation. Thus AMPK activation is upstream of AR downregulation. Using an anti-androgen or siRNA aga…	Cell growth: MTT Transfection: AR DNA transfection using Lipofectamine LTX, AR siRNA transfection using RNAiFect. Apoptosis: Caspase 3 activity assay Protein expression of actin, AR, poly (ADP-ribose) polymerase (PARP)-1, actin, AMPK, pAMPK, pACC, pRaptor: western blot AR mRNA levels evaluated: RNA isolation reverse transcription quantitative real time PCR	Note this experiment wasn’t done via removing the disruption of association of ARmRNA with MID1 complex in which this disruption can cause downregulation of AR independent of AMPK. Also this study result is contrary to Demir etal. where it state that AMPK activator AICAR showed no significant effect on cell proliferation or AR protein levels.
15	Wang et al.	Increased FoxM1 expression is a target for metformin in the suppression of EMT in prostate cancer	2014	Investigating the role of FoxM1 in EMT, and if metformin suppresses EMT through FoxM1.	101 human PCa specimens 49 benign prostatic hyperplasia (BPH) specimens	In vitro - Human AR positive, androgen dependent PCa cell: LNCaP - Human AR negative, androgen indepdent PCa cell: PC-3, DU145, PC-3M In vivo - Human PCa tissue samples and benign prostate hyperplasia specimens	Metformin: 20mM	Transcription factor, Forkhead box M1 promotes epithelial mesenchymal transition (EMT) in breast cancer. Here, we found that FoxM1 expression level were higher in human PCa tissues(66.1%) as compared to BPH tissues (28.2%) (p<0.05). In PCa cell lines, metformin inhibits cellular growth and the expression of FoxM1.Transforming growth factor (TGF)-B1 was added to PCa cells to induce EMT, and the tr…	In vitro - Cellular proliferaton: MTS assay - Cellular migration: Wound healing assay followed by microscopy, Transwell assay - Protein expression of E-cadherin, vimentin, FoxMI, Slug, pAMPK: Western blot - FoxMI transfection: FoxM1 shRNA plasmid. - mRNA expression of E-cadherin, vimentin, Slug: RNA isolation, reverse transcription, quantitative PCR In vivo - Expression of FoxM1 in human samples:…	Removed from in vivo humans since study did not evaluate metformin in pca patients
16	Zhang et al.	Metformin inhibits epithelial–mesenchymal transition in prostate cancer cells: Involvement of the tumor suppressor miR30a and its target gene SOX4	2014	Investigating the effect of metformin on EMT, and the possible microRNA (miRNA) mechanism	84 PCa patient	In vitro - Human AR positive, androgen dependent PCa cell: VCaP cells - Human AR negative, androgen independent PCa cell: : PC-3 cells - Human Normal prostate epithelial cell line: RWPE - Human embryonic kidney cell: HEK293T In vivo - Prostate specimens from radical prostatectomy of Pca patients	Metformin: 1, 5,10, or 50mM	Cancer metastasis were shown to be partly regulated by MiRNA. Metformin inhibits cellular proliferation of Vcap and PC-3 cells, inducing G0/G1 cell cyle arrest, inhibiting invasive and migratory capacity of VcaP cells. In addition, metformin possibly inhibitsTGF-B induced EMT in Vcap cells as evident by inhibition of the increase in mesenchymal markers (N-cadherin, Vimentin) and the decrease in E…	In vitro: - Cellular proliferation: MTS assay - Cellular migration: wound healing assay - Cellular invasive capacity: invasion chambers - Cell cyle arrest: flow cytometry - Amplification of SOX 4: amplified in HEK293T - Cell transfection of miR30a mimic, miR30a inhibitor: lipofectamine 2000 - E-cadherin, N-cadherin, Vimentin, beta-catenin mRNA levels in cell lines: qRT-PCR - protein expression SO…	Removed from in vivo humans since study did not evaluate metformin in pca patients
17	Dirat et al.	Inhibition of the GTPase Rac1 Mediates the Antimigratory Effects of Metformin in Prostate Cancer Cells	2015	Investigating the effect of metformin on cellular motility and metastasis	6-8 mice/ group 4 groups	In vitro -Human AR negative, androgen independent PCa cell: PC-3, DU145 In vivo - orthotopic surgical implantation of PC3-green fluorescent protein PCa cells into nude mice. - 1 x 106 cells/20uL injected into dorsal lobe of prostate	In vitro - Metformin: 5mmol/L In Vivo - 100mg/kg/day metformin 5 weeks in drinking water - 100mg/kg/day metformin in final 2 weeks - weekly intraperitoneal injection docetaxel 20mg/kg for final 2 weeks	This study show that metformin reduces metastasis to solid organs in orthotopic metastatic prostate cancer (PCa) cell model in nude mice. In PC3 and DU145 PCa cells, metformin interferes with cellular motility and induces reorganization of cell cytoskeleton. GTPase Rac1 is a known master regulator of cytoskeleton reorganization and cellular migraiton. Metformin inhibits Rac1 GTPase activity via i…	In vitro - Overexpression of P-Rex and Rac-1: cells transfected with HA_P-rex1-expressing vector, or Rac1-mutant expression vectors: RacQ61L and RacV12 expression vector using lipofectamine2000. - Cellular migration: boyden chamber assay, spheroid migration assay in 3 dimensional matrigel matrices, video microscopy. - Reorganizaiton of actin cytoskeleton: immunofluorescence and fluorescence micro…
18	Ge et al.	Metformin represses cancer cells via alternate pathways in N-cadherin expressing vs. N-cadherin deficient cells	2015	Investigating the different molecular mechanism in which metformin inhibits N cadherin expressing cancer cells versus N cadherin deficient cancer cells.	35 mice - tumor xenograft study: 3 groups of 5 - PC3 and LNCaP xenografts: 4 groups of 5 49 human PCa samples	In vitro - N-cadherin expressing: PC-3, - N-cadherin deficient: LNCaP, - Breast cancer cell: MCF-7 - Bladder cancer cell: T24 - Kidney cancer cell: 786-O In Vivo - Tumor xenograft studies: 2 x 106 PC-3 cells injected into both flanks of nude mice. - PC3/met/Shcontrol, PC3/met/shN-cad, LNCaP/shAMPK, LNCaP/shcontrol xenografts: 1 x 107 cells injected subcubcutaneously into 2 site per mouse (female …	In vitro -Metformin: 1 or 5 mM In Vivo tumour xenograft: -i.p doxorubicin every 5 days x 5 cycles with 4mg/kg - p.o metformin: 200ug/ml in drinking water - untreated In vivo LNCaP/shAMPK, LNCaP/shcontrol , PC3/met/shcontrol, PC3/met/shN-Cad xenograft: injected with PBS or p.o metformin 200ug/ml in drinking water	Metformin display an anti-tumorigenic effect via inhibiting N-cadherin, independent of AMPK, in wild type N-cadherin cells. Ectopic expression of N-cadherin results in development of metformin resistance cancer cells, while inhibition of N-cadherin increases cell's sensitivity to metformin. In addition, NF-kappaB is a downstream molecule of N-cadherin. Metformin modulates NF-kappa B signalling th…	In vitro - Cell viability: MTT - Protein expression of N-cadherin, TWIST1: Nuclear extraction, Western blot, immunofluorescence staining. - Apoptosis: Annexin V and flow cytometry for quantification of apoptotic cells. -Transfection of wild type N-cadherin, TWIST1, AMPKa1 or p65 expression vector to establish stable PC3/N-cad, PC3/TWIST1, PC3/p65 and LNCaP/N-cad cell respectively: Fugene 6 or Xtr…
19	Giannoni et al.	Targeting stromal-induced pyruvate kinase M2 nuclear translocation impairs OXPHOS and prostate cancer metastatic spread	2015	Investigating metformin's role in cancer metabolism and EMT	5 groups of 6 mice 29 human prostate cancer or lymph node tissues	In vitro - Human AR negative, androgen independent PCa cell: PC-3, DU145 - Human prostate fibroblast (HPF) and cancer associated fibrbolast (CAF) derived from surgical explants from patients In Vivo - 6-8 week old Male SCID-bg/bg mice - Mice injected in lateral tail vein with 1 x 106 PC3 that was previously conditioned ex vivo with CAFs	In vitro: - Metformin: 5mM - DASA-58 (synthetically reactivate PKM2): 40 uM In vivo: - Metformin: 5mM - DASA-58: 40uM	Cancer associated fibroblast (CAFs) plays a vital role in cancer progression. CAF induces epithelial mesenchymal transition (EMT) and metabolically reprograms PCa cell towards oxidative phosphorylation (OXPHOS), thereby facilitating tumor growth and metastasis. We discovered a novel role for pyruvate kinase M2 (PKM2), an established effector of warburg-like glycolytic behavior, in OXPHOS metaboli…	In vitro - Transfection with redox insensitive SRC mutants (Src c245 A and C487A) using lipofectamine - Silencing with siRNA using lipofectamine 2000 - Detection of protein redox state: BIAM labeling - Pyruvate kinase activity: double reactions kinetic assay - Intracellular production of H2O2: fluorimetric analysis - Cellular invasion: boyden invasion assay - miRNA analysis: quantitative reverse …	Removed from in vivo humans as metformin effect in humans was not tested.
20	Kato et al.	Metformin inhibits the proliferation of human prostate cancer PC-3 cells via the downregulation of insulin-like growth factor 1 receptor	2015	Investigating the effect of metformin on IGF-1R signaling	5 male mice/per group. 4 groups	In vitro - Human AR positive, androgen dependent PCa cell: LNCaP - Human AR negative, androgen indepdent PCa cell: PC-3, In vivo - 4 week old male BALB/c/nu mice - 3 x 106 PC-3 cells injected subcutaneously into right flank of mice.	In vitro - Metformin: 0.1,0.5,1,5,10mM In Vivo - Metformin: i.p of 50mg/kg/day,or 100mg/kg/day, or 250mg/kg/day, or PBS for four weeks. Unsure what is the solvent for metformin	The various anti-tumor mechanism of metformin include: activation of AMP-activated protein kinase/mTOR pathway, and direct inhibition of insulin/insulin-like growth factor (IGF) mediated cell proliferation. In this study, we found that metformin inhibits PC-3 cell proliferation, mgiraiton and invasion. Following 48 hr of metformin treatment, IGF-1R mRNA expression and IGF-1R protein expression de…	In vitro - Cell viability: MTS assay - Cellular invasion: matrigel invasion chamber plates - Migration assay: migration distance determined via photographs taken at 0 and 24 hr - Quantification of IGF1R and beta-actin mRNA:: RT-PCR - Protein level of IGF-1R, pAKT, AKT,pERK 1/2, ERK1/2. beta actin: western blot - Knockdown of IGF1R: siRNA - Apoptosis analysis: APO-DORECT kit In vivo - Tumor size m…
21	Loubiere et al.	Metformin-induced energy deficiency leads to the inhibition of lipogenesis in prostate cancer cells	2015	Investigating the role of metformin in lipid metabolism in PCa.	-	In vitro - Human AR positive, androgen dependent PCa cell: LNCaP - Human AR negative, androgen indepdent PCa cell: PC-3, DU145	Metformin: 5mM R1881 (synthetic androgen): 1,10 nM	Deregulation of lipid metabolism is one of the hallmarks of cancer cells, and elevated lipogenesis is seen in PCa. Metformin inhibits lipogenesis in various prostate cancer (PCa) cell lines. In LNCaP, cells this was associated with reduction in lipogenic proteins: acetyl-CoA carboxylase (ACC), fatty acid synthase (FASN), and sterol regulatory element binding protein-1c (SREBP1c), however there wa…	Transfection: adenoviral construct of transcriptionally active SREBP-1c Protein expression of ACC, p-ACC, FASN, HSP90, a-tubulin: western blot Quantification of lipogenesis: measurement of incorporation [3H] acetate into lipids. Malonyl-CoA quantification: ebnzyme linked immunosorbent assay NADPH quantification: commercial kit from AAT bioquest Measurement of ATP concentration: commercial kit fro…
22	Wang et al.	Metformin Represses Androgen-Dependent and Androgen-Independent Prostate Cancers by Targeting Androgen Receptor	2015	Investigating the mechanism of metformin in Prostate cancer specifically if the effect is AR-dependent	-	In vitro - Human AR positive, androgen dependent PCa cell: LNCaP - Human AR positive androgen independent PCa: 22RV1	Metformin: 2mM, 10mM. Bicalutamide:5 uM DHT: 10nM	Metformin decreased cellular viability and increases apoptosis for both androgen dependent an independent prostate cancer cell line. These effect were additive when LNCaP cells were treated with metformin and bicalutamide. Metformin reduces full-length AR protein in LNCaP and CWR22RV1 cells, and reduces the truncated AR(AR-v7) in CWR22Rv1, which is constitutively active. In both cell lines, metfo…	Full length AR mRNA and AR-V7 mRNA: quantitative real time PCR Protein expression for AR, Bcl-2, Cyclin D1, and B actin: western blot Protein stability assay: proteasome inhibitor MG132(2uM) used. Apoptosis assay: Annexin V Cell viability assay: MTT Assessment of metformin's effect on AR recruitment to PSA promoter region: chromatin immunoprecipitation (ChIP) assay
23	Chen et al.	Metformin inhibits prostate cancer cell proliferation, migration, and tumor growth through upregulation of PEDF expression.	2016	Investigating the mechanism of metformin's anti-tumour effect if it is via the upregulation of pigment epithelium-derived factor (PEDF)	3 groups of 5 mice.	In vitro - Human AR positive, androgen dependent PCa cell: LNCaP - Human AR negative, androgen indepdent PCa cell: PC-3 In vivo - 7 x 106 PC3 cells implanted subcutaneously into right flank of 4 week old male BALB/c athymic nude mice.	In vitro - Metformin: 0.625, 2.5, 10mM In vivo - i.p injection once daily of metformin at a dose of 125mg/kg or 250mg/kg for 20 days. Metformin dissolved in saline - ctrl: physiological saline solution	Metformin reduces prostate cancer cell proliferation and colony formation in a dose-and time-dependent manner. In addition, it inhibits cellular migration, invasion and promotes apoptosis in LNCaP and PC3 cells. Metformin also inhibit PC3 tumour growth in mice model. Reduction in PEDF expression in PCa has been associated with poor prognosis, and PEDF has been recognized as a major anti-metastati…	In vitro: - Cell proliferation: Cell counter Kit -8. - Colony formation assay: colonies stained with crystal violet and counted - Cell cycle and apoptosis evaluation: flow cytometry ad annexin V - Cellular migration: wound healing assay and boyden chamber assay. - SERPINF1(encodes PEDF) and GAPDH mRNA in cells: real time quantitative PCR. - Protein expression of GAPDH, PEDF in PCa cell lines: wes…
24	Chien et al.	Growth Modulation of Diabetic Factors and Antidiabetic Drugs on Prostate Cancer Cell Lines	2016	Investigating the effects of diabetus mellitus factors (glucose, insulin, IGF-1) and anti-diabetic drugs on prostate cancer.	Human prostate tissue array.	In vitro - Human AR positive, androgen dependent PCa cell: LNCaP - Human AR positive androgen independent PCa: 22RV1 - Human AR negative, androgen indepdent PCa cell: PC-3, DU145	Insulin: 10, 50, 100nM IGF-1: 10, 50, 100ng/ml Glucose: 1,5,10mM Metformin: 1,2,5,10mM Glybenclamide, acarbose, pioglitazone, repaglinide: 001, 0.1, 1, 10uM.	Diabetes mellitus (DM) factors such as insulin, IGF-1 and glucose do not affect viability of AR positive PCa cell line, however they do increase proliferation in androgen independent PCa cell lines. On PCa tissue array, expression of total AR and nuclear IGF-1R was higher in PCa tissue than in normal prostate glands. LNCaP cells treated with insulin and IGF-1 had reduced expression of insulin rec…	In vitro - Protein expression of AR, IRb, IGF-1Rb, b-actin: western blot - Cell viability: MTT In Vivo - Protein expression of AR, IR, IGF-1R: immunohistochemistry	removed from in vivo humans evaluation since metformin effect in vivo wasn't tested
25	Galdieri et al.	Activation of AMP-activated Protein Kinase by Metformin Induces Protein Acetylation in Prostate and Ovarian Cancer cells	2016	Investigating the effect of metformin in altering metabolism and histone acetylation in prostate and ovarian cancer cells.	-	In vitro - Human AR negative, androgen indepdent PCa cell: PC-3, - Human cervical cancer: HeLa S3 - Human ovarian cancer: OVCAR3	Metformin: 1mM AICAR: 3mM	AMP-activated protein kinase (AMPK) phosphorylates, hence inhibits acetyl-CoA carboxylase (ACC), which induces the carboxylation of acetyl-CoA to malonyl-CoA. This is the rate limiting reaction for de novo fatty acid synthesis. Nucleocytosolic concentration of acetyl-CoA affects histone acetylation and links metabolism and chromatin structure. This study show that activation of AMPK via metformin…	Protein expression of histone H3, acH4, AMPK, pAMPK, ACCA, pACCA, tubulin, p65 NFkB, acp65, actin: western blot Transfection of AMPK, ACCA, LKB1: 80nM siRNA mRNA of Bcal-2, Bcl-3, IL6, IL8, cIAP1, cIAP2, p21, GAPDH: real time RT-PCR. Malonyl-CoA assay: ELISA Evaluating the occupancy of histone H3 acetylated at Lys14 as well as hyperacetylated histone H4 in promoter regions of various proteins: ch…
26	Habeeb et al.	Metformin Elicits Antitumor Effects and Downregulates the Histone Methyltransferase Multiple Myeloma SET Domain (MMSET) in Prostate Cancer Cells	2016	Investigating the molecular mechanisms behind metformin’s anti tiumor effect and the epigenetic regulators affected.	-	In vitro - Human AR positive, androgen dependent PCa cell: LNCaP - Human AR positive androgen independent PCa: 22RV1 - Human AR negative, androgen indepdent PCa cell: DU145 - Human normal prostate epithelial cell: RWPE-1	Metformin: 2.5mM and 5 mM.	Metformin reduces cell growth in PCa cell line 22Rv1, and stalled both 22Rv1 and DU145 cells at the G1/S checkpoint, resulting in increased number of cells in G1 phase and reduced number in S phase. In addition, metformin activates the AMPK/mTORC pathway as evident from increased pAMPK and reduced p-p70s6k1. mRNA expression profiling of 22Rv1 cells treated with metformin revealed significant chan…	Cell cycle analysis: flow cytometry mRNA of CCND1, CDKN1A, CDKN1B, WHSC1, GAPDH: real time PCR Protein expression of AMPK, pAMPK, p70s6k1, p-p70s6kk1, WHSC1/NSD2, EZHZ, histone 3 trimethyl K27, alpha tubulin and beta actin: Western blot Gene expression analysis: Illumina Human HT12v4 BeadChip arrays. siRNA transfection: Lipofectamine. Concentration at 30nM. Cell Migration: Wound-healing assay Cel…
27	Imada et al.	FOXO3a Expression Regulated by ERK Signaling is Inversely Correlated With Y-Box Binding Protein-1 Expression in Prostate Cancer	2017	Investigating the relationship between FOXO3a, tumour suppressor in several malignant tumours, and Y-box binding protein-1(YB-1) and their roles in PCa.	165 PCa that had undergone radical prostatectomy without chemotherapy or hormonal therapy	In vitro - Human AR positive, androgen dependent PCa cell: LNCaP - Human AR positive androgen independent PCa: 22RV1	Metformin: 10mM U0126 (MEK inhibitor): 10uM	Foxo3a is a member of forkhead O transcription factors. It promotes cell cycle arrest and is considered a tumor suppressor. High expression of Y - box binding protein-1 (YB-1) is associated with poor prognosis in several cancer. This study found that ERK signalling phosphorylates both FOXO3a and YB-1, thereby inactivating FOXO3a and activating YB-1 in both LNCaP and 22Rv1 cells. On the contrary, …	Protein expression of FOXO3a, p-FOXO3a, pERK, ERK, B-actin: western blot Cell viability: alamarBlue assay Nuclear expression of FOxo3a and YB-1: immunohistochemistry.	removed from invivo humans since metformin effect in vivo wasn't tested
28	Sarmento-cabral	Metformin Reduces Prostate Tumor Growth, in a Diet-Dependent Manner, by Modulating Multiple Signaling Pathways	2017	Investigating the effect of diet on progression of prostate cancer, and the underlying antitumoral mechanism of metformin in vivo.	22 mice - LFD-H20 (n=5), - LFD-Met (n=6) - HFD-H20 (n=5) - HFD-Met(n=6)	In vitro - Human AR positive, androgen dependent PCa cell: LNCaP - Human AR positive androgen independent PCa: 22RV1 - Human AR negative, androgen indepdent PCa cell: PC-3 - Human normal prostate epithelial cell: RWPE-1 In Vivo - 7 week old male immunodeficient nude Foxn1nu/ Foxn1nu mice xenografted with 2.5 X 106 PC3 cells subcutaneously into right and left back flanks of each mice	In vitro - Metformin: 1, 2.5, 5 mmol/L In vivo - Metformin: 250mg/kg in drinking water for 7 weeks	High fat diet (HFD) is associated with increased prostate cancer growth, regardless of body weight gain and endocrine metabolic dysregulation. Metformin can reduce tumor growth under low fat diet (LFD) and HFD, but its anti-tumoral effect is more prominent in the latter, acting via regulation of cell cycle, apoptosis and/or necrosis. In addition the effects seen in mice models could be mediated v…	In vitro - Migratory capacity: wound healing assay - Cell proliferation of RWPE-1 PC3, LNCaP and 22Rv1: Alamar-Blue assay In vivo - Body weights and tumor volume measured once a week with digital caliper. - Trunk blood collected during sacrifice and evaluated for insulin, leptin, GH, corticosterone, IGF1 and total PSA. - GHR, insulin receptor, IGF1R and IGFBP3 mRNA in tumor specimens: RNA extract…
29	Tong et al.	Metformin inhibits castration-induced EMT in prostate cancer by repressing COX2/PGE2/STAT3 axis	2017	Investigating the effect of metformin on epithelial mesenchymal transition (EMT).	8 mice (4 per group) 200 human samples from prostate cancer patients	In vitro - Human AR positive androgen independent PCa: 22RV1 - Human AR negative, androgen indepdent PCa cell: PC-3 In vivo - 6-8 week old nude mice injected with 2 x 10^6 22Rv1 cells subcutaneously in the flank.	In vitro - Metformin (1,5,10,20 mM) - Celecoxib 20uM PGE2: 10uM In vivo: PBS or 300mg/kg metformin daily by gavage.	Castration is the standard treatment for advanced prostate cancer (PCa). However, it could induce epithelial to mesenchymal transition (EMT) that is responsible for drug resistance and metastasis. This study shows that metformin inhibits PCa cell migration and invasion via inhibiting EMT as evident from the downregulation of mesenchymal markers N-cadherin, Vimentin and Twist and the upregulation …	In vitro - Cell migration: wound scratch assay, microscopy - Cell migraiton and invasion: transwell assay - Expression of Twist, E-cadherin N-cadherin, vimentin, STAT3, COX2, p-STAT3, and B-actin: western blot - PGE2 levels: PGE2 ELISA assay - Knokdown of COX2: siRNA transfected using Lipo2000 In Vivo - Expression of Twist, E-cadherin, N-cadherin, vimentin, COX2, p-STAT3 in human prostate cancer …
30	Antognelli et al	Glyoxalase 1 sustains the metastatic phenotype of prostate cancer cells via EMT control	2017	Investigating the mechanism underying metastasis and metformin's role in inhibiting epithelial to mesenchymal transition	60 prostate cancer patients (n=30 metastatic, n=30 non metastatic)	In vitro - Human AR negative, androgen independent PCa cell: PC-3(human bone metastasis derived PCa cell), DU145 (human brain metastasis derived PCa cell)	Metformin: 5 10, 20 mmol/L	Epithelial to mesenchymal transition, plays an important role in cancer metastasis. Glyoxalase 1 (Glo1) is a detoxification enzyme of methylglyoxal (MG), a precursor of advanced glycation end products (AGEs). MG mediated post translational modification of proteins at arginine residues forms AGEs such as hydroimidazolone (MG-H1) and argypyrimidine (AP). AP is involved in the regulation of EMT. Thi…	In vitro - Protein expression of Glo11, MMP-2, MMP-9, Smad4, zonula occludens-1, lamin B and B actin, vimentin, E-cadherin, N-cadherin, Snail, phoshpho-Smad2, phosphosmad 3 and total smad 2 and 3: Western blot - TGF-b1 detection and AP, MG-H1 levels: ELISA - Glyoxalase 1 enzyme activity - siRNA transfection against Glo1, Glo2, or ctr. - Ectopic expression of Glo1 and Glo2: plasmid encoding Glo1 (…	removed from in vivo humans because PCa patient wasn't on metformin
31	Landim et al.	Stimulating effect of palmitate and insulin on cell migration and proliferation in PNT1A and PC3 prostate cells: Counteracting role of metformin	2017	Investigating the efficacy of metformin as an anti-tumor agent in obesity where there is intense proliferative stimulation.	-	In vitro - Human AR negative, androgen indepdent PCa cell: PC-3 - Normal human prostate epithelial cell: PNT1A	Metformin: 100 uM Palmitate (HF): 100 uM Insulin (HI): 50 uU	When treated with HF, both PNT1A and PC3 had enhanced proliferation, however HI only stimulated PNT1A. Metformin reduced cellular proliferation induced by HF in both cell lines, but did not block the HI induced proliferation of PNT1A. PNT1A had increased cellular migration after all treatment while PC-3 had increased cellular migration after HF treatment. Metformin is capable of inhibiting migrat…	Cellular proliferation: MTT assay Apoptosis evaluation: Caspase 3/7 activation Cellular migration: wound healing/cell scratch Vimentin expression analysis: Immunofluorescence Protein expression for pAMPK, AMPK, pERK1/2, ERK1/2, beta-actin: western blot.
32	Liu et al.	Metformin Inhibits Prostate Cancer Progression by Targeting Tumor-Associated Inflammatory Infiltration	2018	Investigating the effect of metformin on tumor associated inflammation during initiation and after androgen therapy of prostate cancer in mice models, in vitro and patient samples.	44 + 12 prostate samples from PCa patients after radical prostatectomy Metformin effect in mice: 9 normal C57, 18 control TRAMP, 18 TRAMP treated with metformin Castration and metformin effect in mice: 12 mice (3 per group)	In vitro: - Human AR positive androgen dependent PCa cell line: LNCaP - Human AR negative, androgen independent: PC-3, DU145 - Mouse PCa cell: RM-1 - Human Macrophage: THP1, - Mice macropahge: RAW264.7 - Human prostate stromal cell: WPMY-1 In vivo - 5-6 week old Male FVB mice - Male Transgenic adenocarcinoma of the mouse prostate (TRAMP) mice at the age of 5-6 week used as it expresses viral SV40…	In vitro: - Metformin: 1,5,10, 20mmol/L In vivo (mice) - Metformin: 5g/L in tap water since 4 weeks of age. In vivo (humans) - Metformin 1700mg/day (1-6 years) - Bicalutamide: 50mg/day (30-51days)	Inflammatory infiltration plays a vital role in promoting carcinogenesis and metastasis. Metformin inhibits prostate cancer (PCa) progression from low grade prostatic intraepithelial neoplasia (PIN) to high grade PIN, well-differentiated to undifferentiated, PIN to adenocarcinoma and from adenocarcinoma to neuroendocrine prostate cancer (NEPC). This is associated with concurrent inhibition of inf…	In vitro - Cell viability: MTT or CCK8 - Macrophage recruitment assay - Cell invasion and migration assay: transwell assay - Protein expression of Cox 2 and B actin: western blot - PGE2, IL6 and TNFa detection: enzyme linked immunosorbent assay (ELISA). - Knockdown of COX2: 5uL Lipo2000 added to diluted siRNA. - Cell cyle and apoptosis: Annexin V In vivo - Prostate cancer volumes in mice evaluate…
33	Muller et al.	Metformin reveals a mitochondrial copper addiction of mesenchymal cancer cells	2018	Investigating the subcellular localization for metformin to understand its anti-tumor mechanism	-	In vitro - Human AR negative, androgen independent PCa: DU145 - Human Breast cancer cell line: MCF-7, MDA-MB-468, MDA-MB-231	Metformin: 12mM Metforminyn: 2mM	In order to evaluate the subcellular localization of metformin, a clickable metformin drug surrogate, named metforminyn was developed. Metforminyn is more potent in inihibiting proliferation in cancer cells as compared to metformin. Also, a combination of fluorescence microscopy and cyclic voltammetry indicated that metformin targets mitochondrial copper, increasing the production of reactive oxy…	Protein expression of AMPK, pAMAPK, CD 133-PE, CD24-APC, CD44-PE, copper uptake protein 1, cytochrome c, cytochome c oxidase subunit 4, E-cadherin, glucose transporter 1, insulin like growth factor 1, Snail, superoxide dismutase 1, gamma-tubulin, Twist, vimentin, Zeb-1: western blot Cell viability: cell titer blue viability assay Identification of metforminyn in cells: immunofluorescence Copper t…
34	Nguyen et al.	Bioactivity and prostate tissue distribution of metformin in a preprostatectomy prostate cancer cohort	2018	Investigating the effect of metformin on tissue and systemic drug effect biomarkers, and the concentraiton of metformin in prostate tissue.	20 PCa patients	In vivo - 20 prostate cancer patients with PSA less than 50ng/ml, have not received chemotherapy or radiation before in past 5 years, not treated with any drug for T1DM, or T2DM. - pre intervention and post intervention Serum and prostate samples from prostatectomy collected	500mg Metformin daily or placebo taken 4-12 weeks before radical prostatectomy - 1st week: 1 tablet daily - 2nd week: 2 tablet daily - 3rd week till surgery: 3 tablet daily	Patients taking metformin, prostate tissue concentration of metformin varied from 0.88 to 51.2ug/g tissue while serum metformin concentration varied from undetectable to 3.6ug/ml. In addition, serum biomarkers of drug activity were analyzed. This include prostate specific antigen (PSA), insulin, insulin-like growth factor 1 (IGF1), insulin like growth factor binding protein 3 (IGFBP-3), sex hormo…	Analysis of serum and tissue metformin convcentration: high performance liquid chromatography - tandem mass spectrometry. Serum concentration of PSA, insulin, IGF1, IGFBP-3, SHBG: ELISA Serum testosterone: liquid chromatography-tandem mass spectrometry assay. Analysis of markers for proliferation (Ki67), apoptosis (cleaved caspase 3, cc3), cell cyle regulation (cyclin D1) and mTOR inhibition (pho…
35	Pircher et al.	Antidiabetic drug influence molecular mechanism in prostate cancer	2018	Investigating the effect of various anti-diabetic drugs in prostate cancer patient's outcome and the molecular mechanism of anti-diabetic drugs as a potential anti-tumor agent.	167 prostate cancer patients with diabetes mellitus	In vivo study - Prostate cancer patients with diabetes mellitus	Metformin: 500mg - 3000mg Insulin No drug - diet only (control) Other drugs (glitazones, sulfonyl urea, and a-glucosidase inhibitors)	Gleason score of biopsy specimens and radical prostatectomy (RPE) specimens and tumor stage, did not vary significantly between patients receiving different anti-diabetic medication. Pre-operative body mass index, PSA and prostate volume/weight did not differ among the treatment groups. CRP, GOT, GPT, yGT, LDH, amylase, hemoglobin, TSH, FT3 and FT4 did not differ either. In addition, biochemical …	HbA1c measured before RPE. Serum bio - chemical parameters C-reactive protein (CRP), liver function parameters like GOT (glutamat-oxalacetat-transaminase), GPT (glutamat-pyruvat-transaminase, gamma-glutamyl- transferase (yGT), lactate-dehydrogenase (LDH) and amylase, hemoglobin as well as thyroid parameters TSH (thyroid - stimulating hormone) and free thyroxine 3 and 4 (FT3): blood sample routine…

## Sheet: In vivo humans (n=5)
No.	Author	Title	Year	Objective	Sample no.	Sample type	Dosage/concentration	Outcome	Technique	Comments (for own ref to be removed)
1	Ge et al.	Metformin represses cancer cells via alternate pathways in N-cadherin expressing vs. N-cadherin deficient cells	2015	Investigating the different molecular mechanism in which metformin inhibits N cadherin expressing cancer cells versus N cadherin deficient cancer cells.	35 mice - tumor xenograft study: 3 groups of 5 - PC3 and LNCaP xenografts: 4 groups of 5 49 human PCa samples	In vitro - N-cadherin expressing: PC-3, - N-cadherin deficient: LNCaP, - Breast cancer cell: MCF-7 - Bladder cancer cell: T24 - Kidney cancer cell: 786-O In Vivo - Tumor xenograft studies: 2 x 106 PC-3 cells injected into both flanks of nude mice. - PC3/met/Shcontrol, PC3/met/shN-cad, LNCaP/shAMPK, LNCaP/shcontrol xenografts: 1 x 107 cells injected subcubcutaneously into 2 site per mouse (female …	In vitro -Metformin: 1 or 5 mM In Vivo tumour xenograft: -i.p doxorubicin every 5 days x 5 cycles with 4mg/kg - p.o metformin: 200ug/ml in drinking water - untreated In vivo LNCaP/shAMPK, LNCaP/shcontrol , PC3/met/shcontrol, PC3/met/shN-Cad xenograft: injected with PBS or p.o metformin 200ug/ml in drinking water	Metformin display an anti-tumorigenic effect via inhibiting N-cadherin, independent of AMPK, in wild type N-cadherin cells. Ectopic expression of N-cadherin results in development of metformin resistance cancer cells, while inhibition of N-cadherin increases cell's sensitivity to metformin. In addition, NF-kappaB is a downstream molecule of N-cadherin. Metformin modulates NF-kappa B signalling th…	In vitro - Cell viability: MTT - Protein expression of N-cadherin, TWIST1: Nuclear extraction, Western blot, immunofluorescence staining. - Apoptosis: Annexin V and flow cytometry for quantification of apoptotic cells. -Transfection of wild type N-cadherin, TWIST1, AMPKa1 or p65 expression vector to establish stable PC3/N-cad, PC3/TWIST1, PC3/p65 and LNCaP/N-cad cell respectively: Fugene 6 or Xtr…
2	Tong et al.	Metformin inhibits castration-induced EMT in prostate cancer by repressing COX2/PGE2/STAT3 axis	2017	Investigating the effect of metformin on epithelial mesenchymal transition (EMT).	8 mice (4 per group) 200 human samples from prostate cancer patients	In vitro - Human AR positive androgen independent PCa: 22RV1 - Human AR negative, androgen indepdent PCa cell: PC-3 In vivo - 6-8 week old nude mice injected with 2 x 10^6 22Rv1 cells subcutaneously in the flank.	In vitro - Metformin (1,5,10,20 mM) - Celecoxib 20uM PGE2: 10uM In vivo: PBS or 300mg/kg metformin daily by gavage.	Castration is the standard treatment for advanced prostate cancer (PCa). However, it could induce epithelial to mesenchymal transition (EMT) that is responsible for drug resistance and metastasis. This study shows that metformin inhibits PCa cell migration and invasion via inhibiting EMT as evident from the downregulation of mesenchymal markers N-cadherin, Vimentin and Twist and the upregulation …	In vitro - Cell migration: wound scratch assay, microscopy - Cell migraiton and invasion: transwell assay - Expression of Twist, E-cadherin N-cadherin, vimentin, STAT3, COX2, p-STAT3, and B-actin: western blot - PGE2 levels: PGE2 ELISA assay - Knokdown of COX2: siRNA transfected using Lipo2000 In Vivo - Expression of Twist, E-cadherin, N-cadherin, vimentin, COX2, p-STAT3 in human prostate cancer …
3	Liu et al.	Metformin Inhibits Prostate Cancer Progression by Targeting Tumor-Associated Inflammatory Infiltration	2018	Investigating the effect of metformin on tumor associated inflammation during initiation and after androgen therapy of prostate cancer in mice models, in vitro and patient samples.	44 + 12 prostate samples from PCa patients after radical prostatectomy Metformin effect in mice: 9 normal C57, 18 control TRAMP, 18 TRAMP treated with metformin Castration and metformin effect in mice: 12 mice (3 per group)	In vitro: - Human AR positive androgen dependent PCa cell line: LNCaP - Human AR negative, androgen independent: PC-3, DU145 - Mouse PCa cell: RM-1 - Human Macrophage: THP1, - Mice macropahge: RAW264.7 - Human prostate stromal cell: WPMY-1 In vivo - 5-6 week old Male FVB mice - Male Transgenic adenocarcinoma of the mouse prostate (TRAMP) mice at the age of 5-6 week used as it expresses viral SV40…	In vitro: - Metformin: 1,5,10, 20mmol/L In vivo (mice) - Metformin: 5g/L in tap water since 4 weeks of age. In vivo (humans) - Metformin 1700mg/day (1-6 years) - Bicalutamide: 50mg/day (30-51days)	Inflammatory infiltration plays a vital role in promoting carcinogenesis and metastasis. Metformin inhibits prostate cancer (PCa) progression from low grade prostatic intraepithelial neoplasia (PIN) to high grade PIN, well-differentiated to undifferentiated, PIN to adenocarcinoma and from adenocarcinoma to neuroendocrine prostate cancer (NEPC). This is associated with concurrent inhibition of inf…	In vitro - Cell viability: MTT or CCK8 - Macrophage recruitment assay - Cell invasion and migration assay: transwell assay - Protein expression of Cox 2 and B actin: western blot - PGE2, IL6 and TNFa detection: enzyme linked immunosorbent assay (ELISA). - Knockdown of COX2: 5uL Lipo2000 added to diluted siRNA. - Cell cyle and apoptosis: Annexin V In vivo - Prostate cancer volumes in mice evaluate…
4	Nguyen et al.	Bioactivity and prostate tissue distribution of metformin in a preprostatectomy prostate cancer cohort	2018	Investigating the effect of metformin on tissue and systemic drug effect biomarkers, and the concentraiton of metformin in prostate tissue.	20 PCa patients	In vivo - 20 prostate cancer patients with PSA less than 50ng/ml, have not received chemotherapy or radiation before in past 5 years, not treated with any drug for T1DM, or T2DM. - pre intervention and post intervention Serum and prostate samples from prostatectomy collected	500mg Metformin daily or placebo taken 4-12 weeks before radical prostatectomy - 1st week: 1 tablet daily - 2nd week: 2 tablet daily - 3rd week till surgery: 3 tablet daily	Patients taking metformin, prostate tissue concentration of metformin varied from 0.88 to 51.2ug/g tissue while serum metformin concentration varied from undetectable to 3.6ug/ml. In addition, serum biomarkers of drug activity were analyzed. This include prostate specific antigen (PSA), insulin, insulin-like growth factor 1 (IGF1), insulin like growth factor binding protein 3 (IGFBP-3), sex hormo…	Analysis of serum and tissue metformin convcentration: high performance liquid chromatography - tandem mass spectrometry. Serum concentration of PSA, insulin, IGF1, IGFBP-3, SHBG: ELISA Serum testosterone: liquid chromatography-tandem mass spectrometry assay. Analysis of markers for proliferation (Ki67), apoptosis (cleaved caspase 3, cc3), cell cyle regulation (cyclin D1) and mTOR inhibition (pho…
5	Pircher et al.	Antidiabetic drug influence molecular mechanism in prostate cancer	2018	Investigating the effect of various anti-diabetic drugs in prostate cancer patient's outcome and the molecular mechanism of anti-diabetic drugs as a potential anti-tumor agent.	167 prostate cancer patients with diabetes mellitus	In vivo study - Prostate cancer patients with diabetes mellitus	Metformin: 500mg - 3000mg Insulin No drug - diet only (control) Other drugs (glitazones, sulfonyl urea, and a-glucosidase inhibitors)	Gleason score of biopsy specimens and radical prostatectomy (RPE) specimens and tumor stage, did not vary significantly between patients receiving different anti-diabetic medication. Pre-operative body mass index, PSA and prostate volume/weight did not differ among the treatment groups. CRP, GOT, GPT, yGT, LDH, amylase, hemoglobin, TSH, FT3 and FT4 did not differ either. In addition, biochemical …	HbA1c measured before RPE. Serum bio - chemical parameters C-reactive protein (CRP), liver function parameters like GOT (glutamat-oxalacetat-transaminase), GPT (glutamat-pyruvate-transaminase, gamma-glutamyl- transferase (yGT), lactate-dehydrogenase (LDH) and amylase, hemoglobin as well as thyroid parameters TSH (thyroid - stimulating hormone) and free thyroxine 3 and 4 (FT3): blood sample routin…
