# Supplementary material for: Systematic review of antitumour efficacy and mechanism of metformin activity in prostate cancer models
Source: BJUI Compass. 2022 Sep 30;4(1):44–58. doi: 10.1002/bco2.187 (PMC9766874; doi:10.1002/bco2.187)
Supplement: Supplementary file 4 — Table S6. Supporting Information [file BCO2-4-44-s004.xlsx]

## Sheet: Explanation
Explanations to ToxRTool
Objective: ToxRTool is designed to assess the inherent quality, also called reliability, of toxicological data as reported in a publication or a test report.
This tool essentially comprises a list of evaluation criteria. Criteria are subdivided in five groups:
I: Test substance identification, II: Test system characterisation, III: Study design description, IV: Study results documentation, V: Plausibility of study design and data
Per criterion either one ('1') or no ('0') point can be assigned. If a criterion is met, assign '1', if not assign '0'. Please choose from the respective drop-down list. All criteria must be answered!
In total 21 points for in vivo studies, 18 points for in vitro studies can be assigned. A reliability categorisation based on the total number of points is given below.
Criteria written in red have special importance: points for each of the red criteria are necessary to achieve Reliability category 1 or 2. Please evaluate with special care!
Data entry is requested in (and is also restricted to) the fields shaded in green.
Reliability categorisation (definition of categories according to Klimisch et al. 1997)						(Proposed) consequence
	in vivo	in vitro
1	18-21	15-18	reliable without restrictions			useful, check relevance for intended purpose
2	13-17	11-14	reliable with restrictions			potentially useful, check relevance for intended purpose
3	<13 or not all red criteria met	<11 or not all red criteria met	not reliable			generally not to be used as key study, but depending on the shortcomings of the study it may still be useful in weight-of-evidence approaches or as supportive information
4			not assignable: documentation insufficient (reviews, handbooks, other secondary sources)			generally not to be used as key study, but depending on the shortcomings of the study it may still be useful in weight-of-evidence approaches or as supportive information. (This category is not an outcome of this evaluation tool!)
	In addition to the criteria for assessing data reliability, at the bottom of the worksheets there are some questions to be answered optionally ("Optional documentation of observations with importance to relevance"). These questions allow to document observations in a non-formalised way, which may be of importance for the further use of the information for regulatory or other purposes.

## Sheet: In vitro 
Reliability assessment of in vitro toxicity studies
Study under evaluation		1		2		3		4		5		6		7		8		9		10		11		12		13		14		15		16		17		18		19		20		21		22		23		24
Authors:		Caraci et al.		Sahra et al.		Zakikhani et al		Sahra et al.		Akinyeke et al.		Fendt et al.		Moiseeva et al.		Chou et al.		Demir et al.		Lee et al.		Malaguarnera et al.		Shen et al.		Wang et al.		Zhang et al.		Dirat et al.		Ge et al.		Giannoni et al.		Kato et al.		Loubiere et al.		Wang et al.		Chen et al.		Chien et al.		Galdieri et al.		Habeeb et al.
Title:		Effects of phenformin on the proliferation of human tumor cell lines		The antidiabetic drug metformin exerts an antitumoral effect in vitro and in vivo through a decrease of cyclin D1 level		The Effects of Adiponectin and Metformin on Prostate and Colon Neoplasia Involve Activation of AMP-Activated Protein Kinase		Metformin, Independent of AMPK, Induces mTOR Inhibition and Cell-Cycle Arrest through REDD1		Metformin targets c-MYC oncogene to prevent prostate cancer		Metformin Decreases Glucose Oxidation and Increases the Dependency of Prostate Cancer Cells on Reductive Glutamine Metabolism		Metformin inhibits the senescence-associated secretory phenotype by interfering with IKK/ NF-𝜅B activation		AMPK Reverses the Mesenchymal Phenotype of Cancer Cells by Targeting the Akt–MDM2–Foxo3a Signaling Axis		Metformin anti-tumor effect via disruption of the MID1 translational regulator complex and AR downregulation in prostate cancer cells		SMILE upregulated by metformin inhibits the function of androgen receptor in prostate cancer cells		Metformin Inhibits Androgen-Induced IGF-IR Up- Regulation in Prostate Cancer Cells by Disrupting Membrane-Initiated Androgen Signaling		The Interplay of AMP-Activated Protein Kinase and Androgen Receptor in Prostate Cancer Cells		Increased FoxM1 expression is a target for metformin in the suppression of EMT in prostate cancer		Metformin inhibits epithelial–mesenchymal transition in prostate cancer cells: Involvement of the tumor suppressor miR30a and its target gene SOX4		Inhibition of the GTPase Rac1 Mediates the Antimigratory Effects of Metformin in Prostate Cancer Cells		Metformin represses cancer cells via alternate pathways in N-cadherin expressing vs. N-cadherin deficient cells		Targeting stromal-induced pyruvate kinase M2 nuclear translocation impairs OXPHOS and prostate cancer metastatic spread		Metformin inhibits the proliferation of human prostate cancer PC-3 cells via the downregulation of insulin-like growth factor 1 receptor		Metformin-induced energy deficiency leads to the inhibition of lipogenesis in prostate cancer cells		Metformin Represses Androgen-Dependent and Androgen-Independent Prostate Cancers by Targeting Androgen Receptor		Metformin inhibits prostate cancer cell proliferation, migration, and tumor growth through upregulation of PEDF expression.		Growth Modulation of Diabetic Factors and Antidiabetic Drugs on Prostate Cancer Cell Lines		Activation of AMP-activated Protein Kinase by Metformin Induces Protein Acetylation in Prostate and Ovarian Cancer cells		Metformin Elicits Antitumor Effects and Downregulates the Histone Methyltransferase Multiple Myeloma SET Domain (MMSET) in Prostate Cancer Cells
Testing facility, year, sponsor, study no. or bibliographic reference:		2003		2007		2008		2011		2013		2013		2013		2014		2014		2014		2014		2014		2014		2014		2015		2015		2015		2015		2015		2015		2016		2016		2016		2016
Explanations are available for most criteria and show up, when the cursor is moved over the criteria field. Please read carefully! Red criteria: the maximum score is needed for these criteria to achieve reliability category 1 or 2 (see worksheet Explanations): Please evaluate with special care!
Criteria
No.	Criteria Group I: Test substance identification	Score	Comments	Score	Comments	Score	Comment	Score	Comment	Score	Comment	Score	Comment	Score	Comment	Score	Comment	Score	Comment	Score	Comment	Score	Comment	Score	Comment	Score	Comment	Score	Comment	Score	Comment	Score	Comment	Score	Comment	Score	Comment	Score	Comment	Score	Comment	Score	Comment	Score	Comment	Score	Comment	Score	Comment
1	Was the test substance identified?	1	Phenformin was the focus, but metformin tested as well	1		1		1		1		1		1		1		1		1		1		1		1		1		1		1		1		1		1		1		1		1		1		1
2	Is the purity of the substance given?	0		0		0		0		0		0		0		0		0		0		0		0		0		0		0		0		0		0		0		0		0		0		0		0
3	Is information on the source/origin of the substance given?	0	source of metformin not given	1		1		1		1		1		1		0	Source not given	1		0	source of metformin not give	1		1		1		1		1		1		1		1		1		1		1		1		1		1
4	Is all information on the nature and/or physico-chemical properties of the test item given, which you deem indispensable for judging the data (see explanation for examples)?	1		1		1		1		1		1		1		1		1		1		1		1		1		1		1		1		1		1		1		1		1		1		1		1
		2		3		3		3		3		3		3		2		3		2		3		3		3		3		3		3		3		3		3		3		3		3		3		3
	Criteria Group II: Test system characterisation
5	Is the test system described?	1		1		1		1		1		1		1		1		1		1		1		1		1		1		1		1		1		1		1		1		1		1		1		1
6	Is information given on the source/origin of the test system?	1		1		1		1		1		1		0	Source of PC3 cells not given	1		1		1		1		1		1		1		1		0		1		1		1		1		1		1		1		1
7	Are necessary information on test system properties, and on conditions of cultivation and maintenance given?	0	RPMI 1640 +FCS + penicillin and streptomycin at 37 degree. Unsure of CO2	1	DMEM+streptomycin+penicilin + FBS at 37 degree, 5% CO2	1	DMEM + Gentamycin + FBS at 37 degree, 5% CO2	0	RPMI and DMEM + penicilin, streptomycin + FBS. Unsure of temperature and CO2	1	RPMI with penicilin/streptomycin + FBS at 37 degree, 5% CO2	0	DMEM + penicillin/streptomycin + FBS or dialyzed FBS. Unsure of temperature and CO2	1	DMEM+ penicilin + streptomycin + FBS. Unsure of CO2 and temperature of culture	1	DMEM F-12 + FBS at 37 degree and 5% CO2. No antibotics was added.	1	RPMI or DMEM + FBS + pen/strept in supplementary methods at 5% CO2, 37 degree	0	RPMI + FBS. Temperature and CO2 not given.	0	culture conditions not known	1	RPMI + FBS + Penicillin + Streptomycin at 37 degree celcius and 5%CO2	1	DMEM or RPMI + FBS + 5% CO2 + 37 degree celcius. No antibiotics	0	Unsure of media, temperature, antibiotics and CO2 %	1	DMEM + penicilin + streptomycin + FCS at 37 degree and 5% CO2.	1	RPMI + FCS at 37 degrees at 5%CO2.No antibiotics	1	DMEM + FBS at 37 degree celcius and 5% CO2. No Abx given	1	RPMI 1640 +FBS + 37 degree + 5% CO2. No Abx	1	DMEM + FBS + Penicilin at 37 degree and 5% CO2.	1	RPMI + FBS at 37 degrees at 5% CO2. No Abx added	1	F12 medium with FBS and penicilin streptomycin at 376 degree celcius and CO2.	1	RPMI + penicilin+ FBS at 5% co2 and 37 degree	1	F12K medium with FBS and penicilin + streptomycin. At 37 degree celcius with 5% CO2	1	RPMI with FBS at 37 degree celcius and 5% CO2.
		2		3		3		2		3		2		2		3		3		2		2		3		3		2		3		2		3		3		3		3		3		3		3		3
	Criteria Group III: Study design description
8	Is the method of administration given (see explanations for details)?	0	No. of cells used not given	1	2100 cells/well for proliferation	1	3000-5000 Cells/well	0	No. of cells used not given	1		0	No. of cells not given	1		0	No. of cells seeded unknown	0	No. of cells seeded unknown	1	2000 cells/well	0	unsure how many cells were seeded	1	Approximate cell count given as % of confluence	1	1000-5000cells/well	0	cell number not given	1	10,000 cells seeded per well	0	no. of cells seeded not given	1	5000 cells per well	1	2000 - 4000 cells per well	1		1	5000 cells seeded per well	1	8000-10000 cells seeded per well	1	2000/well	1	500 000 cells per ml	1	25000 cells for invasion assay.
9	Are doses administered or concentrations in application media given?	0	didn’t give metformin concentration. Didn't seem to state if phenformin was dissolved in water or ? But I've asked kevin and he said most papers don't write what the drug is dissolved in, assumed to be water	1	Dissolved in culture media	1	did not state what was used to dissolve metformin	1	did not state what was used to dissolve metformin	1	Prepared in PBS	1	Dissolved in MILIQ water	1	did not say what was used to dissove metformin	1	dissolved in DMSO in 5% FBS supplemented medium.	1	Dissolved in water	1	unknown what metformin was dissolved in	1	unsure what used to dissolve metformin	1	Unsure what was used to dissolve metformin	1	Unsure what was used to dissolve metformin	1	did not state what is used to dissolve metformin	1	what is used to dissolve metformin is unknown	1	what is used to dissolve metformin was not known	1	unknown what is used to dissolve metformin	1	Unknown what is used to dissolve metformin	1	Dissolved in culture media	1	Unsure what used to dissolve metformin	1	dissolved in culture medium or physiological saline solution to make a 1M stock solution	1	Unsure what to use to dissolve metformin	1	Metformin dissolved in PBS at pH 7.2	1	unsure what is used to dissolve metformin
10	Are frequency and duration of exposure as well as time-points of observations explained?	1		1		1		1		1		1		1		1		1		1		1		1		1		1		1		1		1		1		1		1		1		1		1		1
11	Were negative controls included (give also point, if not necessary, see explanations)?	1		1		1		1		1		1		1		1		1		1		1		1		1		1		1		1		1		1		1		1		1		1		1		1
12	Were positive controls included (give also point, if not necessary, see explanations)?	1		1		1		1		1		1		1		1		1		1		1		1		1		1		1		1		1		1		1		1		1		1		1		1
13	Is the number of replicates (or complete repetitions of experiment) given?	0		1	3 replicates	1	3 replicates	1	triplicates	1	triplicates	1	3 or 4 biologic replicates	1	Triplicates	1	triplicates	1	triplicates	0	Unknown if triplicates was done	1	Triplicate	1	Triplicates	1	triplicate	1	triplicate	1	triplicate	1		1	triplicate	1	triplicate	1	triplicate	0	unsure of no. of replicate	1	at least 3 independent experiments	1	3	1	at least 3	1	3 biological replicates
		3		6		6		5		6		5		6		5		5		5		5		6		6		5		6		5		6		6		6		5		6		6		6		6
	Criteria Group IV: Study results documentation
14	Are the study endpoint(s) and their method(s) of determination clearly described?	1		1		1		1		1		1		1		1		1		1		1		1		1		1		1		1		1		1		1		1		1		1		1		1
15	Is the description of the study results for all endpoints investigated transparent and complete?	1		1		1		1		1		1		1		1		1		1		1		1		1		1		1		1		1		1		1		1		1		1		1		1
16	Are the statistical methods for data analysis given and applied in a transparent manner (give also point, if not necessary/applicable, see explanations)?	1	One way anova and bonferroni t test for MTT	1	For MTT test, statistical analyses were done using Student’s t-test. Tumor volumes (metformin treated versus control) were compared using Kruskal–Wallis test.	1		0	Statistical methods not given	1		1		1	two sample student's t-test as indicated in figure legend, no statistical section though in methods	1		0	supposed to be ANOVA rather than t test since there is multiple variables.	1		1		0	Methods does not have statistic section, neither is statistical significance clearly defined or shown on graph.	1		1		0	Student t test used for experiments with more than 2 groups, preferbly use ANOVA	1		1		1		0	no statistical section in methods, unsure what statistical test was used	0	no statistical test written	1		1		1		0	no statistical section, student t test for assays, unsure what test for western and cell proliferation.
		3		3		3		2		3		3		3		3		2		3		3		2		3		3		2		3		3		3		2		2		3		3		3		2
	Criteria Group V: Plausibility of study design and data
17	Is the study design chosen appropriate for obtaining the substance-specific data aimed at (see explanations for details)?	1		1		1		1		1		1		1		1		1		1		1		1		1		1		1		1		1		1		1		1		0	no experiments linking the effects of metformin on proliferation related to PEDF. No inhibition ofPEDF or gene knockdown.	1		1		1
18	Are the quantitative study results reliable (see explanations for arguments)?	1		1		1		1		1		1		1		1		1		1		1		0	Unsure of statistical significance	1		1		1		1		1		1		0	unsure what statistical test was used, therefore unsure if data is replicable.	0	unsure of number of replicate	0	Jenni scored 0	1		1		0	stastistical significance shown in graph, without statistical test state in method/legend
		2		2		2		2		2		2		2		2		2		2		2		1		2		2		2		2		2		2		1		1		0		2		2		1
		12		17		17		14		17		15		16		15	0	15		14		15		15		17		15		16		15		17		17		15		14		15		17		17		15
	A Numerical result leads to initial Category:	2		1		1		2		1		1		1		1		1		2		1		1		1		1		1		1		1		1		1		2		1		1		1		1
	B Checking red scores leads to revised Category:	3		1		1		2		1		1		1		1		1		2		1		1		1		1		1		1		1		1		1		2		3		1		1		1
	C Evaluator's proposal: Category:	3
	D Justification in case evaluator deviates from B:
	Number of cat 1	26
	Number of cat 2	3
	Number of cat 3 articles	2
[truncated: 14 more columns]

## Sheet: In vivo 
Reliability assessment of in vivo toxicity studies
Study under evaluation		1		2		3		4		5		6		7		7		8		9		10		11		12		12		13		13		14		15
Authors:		Sahra et al.		Min et al.		Akinyeke et al.		Fendt et al.		Hirsch et al.		Dirat et al.		Ge et al.		Ge et al.		Giannoni et al.		Kato et al.		Chen et al.		Sarmento-cabral		Tong et al.		Tong et al.		Liu et al.		Liu et al.		Nguyen et al.		Pircher et al.
Title:		The antidiabetic drug metformin exerts an antitumoral effect in vitro and in vivo through a decrease of cyclin D1 level		Protective effect of metformin in CD1 mice placed on a high carbohydrate–high fat (HC-HF) diet		Metformin targets c-MYC oncogene to prevent prostate cancer		Metformin Decreases Glucose Oxidation and Increases the Dependency of Prostate Cancer Cells on Reductive Glutamine Metabolism		Metformin inhibits the inflammatory response associated with cellular transformation and cancer stem cell growth		Inhibition of the GTPase Rac1 Mediates the Antimigratory Effects of Metformin in Prostate Cancer Cells		Metformin represses cancer cells via alternate pathways in N-cadherin expressing vs. N-cadherin deficient cells		Metformin represses cancer cells via alternate pathways in N-cadherin expressing vs. N-cadherin deficient cells		Targeting stromal-induced pyruvate kinase M2 nuclear translocation impairs OXPHOS and prostate cancer metastatic spread		Metformin inhibits the proliferation of human prostate cancer PC-3 cells via the downregulation of insulin-like growth factor 1 receptor		Metformin inhibits prostate cancer cell proliferation, migration, and tumor growth through upregulation of PEDF expression.		Metformin Reduces Prostate Tumor Growth, in a Diet-Dependent Manner, by Modulating Multiple Signaling Pathways		Metformin inhibits castration-induced EMT in prostate cancer by repressing COX2/PGE2/STAT3 axis		Metformin inhibits castration-induced EMT in prostate cancer by repressing COX2/PGE2/STAT3 axis		Metformin Inhibits Prostate Cancer Progression by Targeting Tumor-Associated Inflammatory Infiltration		Metformin Inhibits Prostate Cancer Progression by Targeting Tumor-Associated Inflammatory Infiltration		Bioactivity and prostate tissue distribution of metformin in a preprostatectomy prostate cancer cohort		Antidiabetic drug influence molecular mechanism in prostate cancer
Testing facility, year, sponsor, study no. or bibliographic reference:		2007		2010		2013		2013		2012		2015		2015		2015		2015		2015		2016		2017		2017		2017		2018		2018		2018		2018
Explanations are available for most criteria and show up, when the cursor is moved over the criteria field. Please read carefully! Red criteria: the maximum score is needed for these criteria to achieve reliability category 1 or 2 (see worksheet Explanations): Please evaluate with special care!
Criteria
No.	Criteria Group I: Test substance identification	Score	Comment	Score	Comment	Score	Comment	Score	Comment	Score	Comment	Score	Comment	Score	Comment	Score	Comment	Score	Comment	Score	Comment	Score	Comment	Score	Comment	Score	Comment	Score	Comment	Score	Comment	Score	Comment	Score	Comment	Score	Comment
1	Was the test substance identified?	1		1		1		1		1		1		1		1		1		1		1		1		1		1		1		1		1		1
2	Is the purity of the substance given?	0		0		0		0		0		0		0		0		0		0		0		0		0		0		0		0		1	Gave metformin constituent active and inactive ingredient	0
3	Is information on the source/origin of the substance given?	1		1		1		1		1		1		1		1		1		1		1		1		0	source not given	0	source not given	0	source not given	0	source not given	1		0
4	Is all information on the nature and/or physico-chemical properties of the test item given, which you deem indispensable for judging the data (see explanation for examples)?	1		1		1		1		1		1		1		1		1		1		1		1		1		1		1		1		1		1
		3		3		3		3		3		3		3		3		3		3		3		3		2		2		2		2		4		2
	Criteria Group II: Test organism characterisation
5	Is the species given?	1	mice	1	Mice	1	mice	1	mice	1	mice	1	mice	1	mice	1	human	1	mice	1	mice	1	mice	1	mice	1	mice	1	human	1	mice	1	human	1	human	1	human
6	Is the sex of the test organism given?	1	Female	1		1	Not explicitly stated but Inferred from the fact that prostate was excised so has to be a male mice.	0		1	Female mice	1	Not explicitly stated but inferred from the fact that PCa cells injected into prostate so has to be male mice.	0	tumour xenograft study sex not given, but PC3/N-cad, PC3/met/shN-cad and LNCaP/shAMPK xenograft sex given (Female)	1	male	1		1		1		1		0		1		1		1		1		1
7	Is information given on the strain of test animals plus, if considered necessary to judge the study, other specifications (see explanation for examples)?	1	nude mice, no pathogen free status, apparently kev told me most people don't write pathogen status, its assumed all are pathogen free.	1	CD1 mice, no pathogen free status	1	Hi Myc mice, no pathogen free status	1	TRAMP mice , no pathogen free status	1	nu/nu mice injected with LNCaP and DU145, no pathogen free status	1	Nude mice, no pathogen free status	1	Nude mice, pathogen status of animal unknown	0	Race not given	1	SCID-bg/bg mice	1	BALB/c/nu mice	1	BALB/c athymic nude mice	1	Foxn1 nu/Foxn1 nu mice	1	nude mice	0	race of patients not given	1	TRAMP and FVB mice	0	Unsure of race	1	Race given	0	race not given
8	Is age or body weight of the test organisms at the start of the study given?	1	Age given	1	Age given	1	age given	0	age or weight not given	0	neither age or weight given	0	neighter age nor weight given	0	neither age nor weight given	1	age	1	age	1	age	1	age	1	age	1	age	1	age	1	age	1	age	1		1
9	For repeated dose toxicity studies only (give point for other study types): Is information given on the housing or feeding conditions?	0	No housing or feeding condition	1	Feeding condition given. Kept under standard maintenance at their institute animal facility	1	kept in polypropylene cages under light/dark regimen (12 hr light, 12 hr dar) at 22 +/- 2 degree celcius and received standard laboratory chow and water	0	unsure of housing or feeding conditions	0	Unsure of housing and feeding conditions	0	housing and feeding conditions not given	1	Housed in laminar flow cabinet under specific pathogen free conditions	1		0	housing and feeding conditions not given	0	housing and feeding conditions not given	0	housing or feeding conditions not given	1	sterile filtered capped cages, in light (12 hr light/dark cycle) and temperature 22-24 degree celcius with access to sterilzed diet and water	1	fed with standard laboratory rat chow with free access of tap water	1		1	Fed with standard laboratory mouse chow with free access to tap water	1	other study types	1	other study types (randomized double blind placebo controlled trial of PCa patients)	1	other study types (Retrospective study of PCA with DM)
		4		5		5		2		3		3		3		4		4		4		4		5		4		4		5		4		5		4
	Criteria Group III: Study design description
10	Is the administration route given?	1		1		1		1		1		1		1		1		1		1		1		1		1		1	Assumed to be tablet form	1	drinking water	1	Assumed to be tablet form	1		1	Assumed to be tablet
11	Are doses administered or concentrations in application media given?	1		1		1		1		1		1		1		0	metformin dose not given	1		1		1		1		1		0	metformin dose not given	1		1	In supplementary figure S1	1		1
12	Are frequency and duration of exposure as well as time-points of observations explained?	1		1		1		1		1		1		1	assumed to be 75 days on metformin based on tumour growth graph, methods didn't write	0	date of initiation of metformin collected but not shown in paper	1		1		1		1		1		0		1		1	31-60 days, in supplmentary figure S1	1		0	frequency known but duration of exposure unknown.
13	Were negative (where required) and positive controls (where required) included (give point also, when absent but not required, see explanations for study types and their respective requirements on controls)?	1		0	no cancer in this model - despite aims	1		1		1		1		1		1	Comparing between PCa recurrence vs non recurrence	1		1		1		1		1		1		1		1		1		1
14	Is the number of animals (in case of experimental human studies: number of test persons) per group given?	1		1		1		1		1		1		1		1		1		1		1		1		1		1		1		1		1		1
15	Are sufficient details of the administration scheme given to judge the study (see explanation for examples)?	1	in drinking water	1	in drinking water	1	in drinking water	1	metformin dissolved in PBS and injected IP	1	in drinking water	1	in drinking water	1	metformin diluted in drinking water	1		0	unsure what is used to dissolve metformin	0	unsure what is used to dissolve metformin	1	Metformin dissolved in saline, injected IP	1	in drinking water	0	unsure what is used to dissolve metformin. Route of administration was oral gavage	1		1	in tap water	1		1		1
16	For inhalation studies and repeated dose toxicity studies only (give point for other study types): Were achieved concentrations analytically verified or was stability of the test substance otherwise ensured or made plausible?	1	1mg meformin injected per day or 200ug/ml metformin in drinking water	1		1		1		1		1		1		1		1		1		1		1		1		1		1		1		1		1
		7		6		7		7		7		7		7		5		6		6		7		7		6		5		7		7		7		6
	Criteria Group IV: Study results documentation
17	Are the study endpoint(s) and their method(s) of determination clearly described?	1		1		1		1		1		1		1		1		1		1		1		1		1		1		1		1		1		1
18	Is the description of the study results for all endpoints investigated transparent and complete?	1		1		1		1		1		1		1		1		1		1		1		1		1		1		1		1		1		1
19	Are the statistical methods applied for data analysis given and applied in a transparent manner (give also point, if not necessary/applicable, see explanations)?	1	Tumor volumes (metformin treated versus control) were compared using Kruskal–Wallis test.	1		1		1		1		1		1		1		1		1		1		1		1		1		1		1		1		1
		3		3		3		3		3		3		3		3		3		3		3		3		3		3		3		3		3		3
	Criteria Group V: Plausibility of study design and results
20	Is the study design chosen appropriate for obtaining the substance-specific data aimed at (see explanations for details)?	1		0	not a paper looking at cancer	1		1		1		1		1		1		1		1		1		1		1		1		1		1		1		1
21	Are the quantitative study results reliable (see explanations for arguments)?	0	Unsure why female mice is used rather than male mice for PCa study.	1		1		1	Most of the findings had 3 or more mice per group, but findings on relative citrate pool size only had 1 mouse treated with metformin 2 mouse without treatment	0	unsure of statistical significance of tumour volume. Not shown on graph, unsure why using a female mice for PCa model	1		0	Unsure of statistical significance for tumour volume. Not shown on graph whether NS or *	1		1		1		0	Tumour volume reduced and PEDF expression increases following metf treatment, but inappropriate to conclude that inhibition of tumor growth is due to regulation of PEDF, since no knockdown on PEDF was done to evaluate growth.	1		0	figure 1 legend does not indicate what ** mean	0	figure legend does not indicate what ** mean	1		1		1		1
		1		1		2		2		1		2		1		2		2		2		1		2		1		1		2		2		2		2
		18		18		20		17		17		18		17		17		18		18		18		20		16		15		19		18		21		17
	A Numerical result leads to initial Category:	1		1		1		2		2		1		2		2		1		1		1		1		2		2		1		1		1		2
	B Checking red scores leads to revised Category:	1		3		1		2		2		1		2		3		1		1		1		1		2		3		1		1		1		3
	C Evaluator's proposal: Category:
	D Justification in case evaluator deviates from B:
	Category 1 articles (mice)	8
	Category 1 articles (human)	2
	Category 2 articles Mice	4
	Category 3 articles Mice	1
	Category 3 articles human	3
